# Supplementary material for: Actions, indicators, and outputs in urban biodiversity plans: A multinational analysis of city practice
Source: PLoS One. 2020 Jul 8;15(7):e0235773. doi: 10.1371/journal.pone.0235773 (PMC7343153; doi:10.1371/journal.pone.0235773)
Supplement: S1 Dataset — The “City plan analysis” tab contains the text of the coded actions, indicators, and outputs extracted from the individual plans. The “code” column contains the SI indicator number or additional codes defined in the “Metadata” tab. The “code_type” column indicates whether a plan element was coded by the SI framework (“SI”) or by inductively derived categories (“n/a”) (see “Other topics covered in urban biodiversity plans” in the Results). (XLSX) [file pone.0235773.s001.xlsx]

## Sheet: City plan analysis
code	code_type	location	action_text	indicator_text	output_text
1	SI	Amsterdam	Provide bank area with reedland. RWS, NOF-I	n/a	n/a
1	SI	Amsterdam	Expand existing reedland. Disctrict oost AGV, part of the EGZ Gooi-Waterland	n/a	n/a
1	SI	Amsterdam	Provide reedland for the area Zeeburgpassage. RWS, district oost	n/a	n/a
1	SI	Amsterdam	Provide reedland for the area blauwe hooft. RWS, district oost	n/a	n/a
1	SI	Amsterdam	Provide reedland for the area vuurtoreneiland. RWS, district oost	n/a	n/a
1	SI	Amsterdam	Provide reedland for the area schellingwouderbrug. RWS, district oost	n/a	n/a
1	SI	Amsterdam	Provide reedland for the area of passage ringvart-nieuwe meer. Asterdamse bos, district zuid.	n/a	n/a
2	SI	Amsterdam	Narrow the road from two lanes to one lane. The road is provided with screening and game grids. Place traffic signs. ( Haven Amsterdam)	n/a	Narrow the road from two lanes to one lane. The road is provided with screening and game grids. Place traffic signs. ( Haven Amsterdam)
2	SI	Amsterdam	Both banks equipped with a fauna exit site ( Haven Amsterdam)	n/a	n/a
2	SI	Amsterdam	Provide the Noordzeeweg (street) with a Fauna passage	n/a	Provide the Noordzeeweg (street) with a Fauna passage
2	SI	Amsterdam	Equip the Noorder-IJ and Zeedijk ( street ) with a Fauna passage.	n/a	Equip the Noorder-IJ and Zeedijk ( street ) with a Fauna passage.
2	SI	Amsterdam	Provide dump for the underpass. ( District Noord RWS)	n/a	Provide dump for the underpass. ( District Noord RWS)
2	SI	Amsterdam	Equip the viaduct over the A10 with a fauna gutter. (RWS)	n/a	Equip the viaduct over the A10 with a fauna gutter. (RWS)
2	SI	Amsterdam	Equpi the Coenpassage circuit with a fauna passage	n/a	Equpi the Coenpassage circuit with a fauna passage
2	SI	Amsterdam	Equip the Cornelis Douwesweg (street) with a fauna passage. ( perhaps multiple passages desired)	n/a	Equip the Cornelis Douwesweg (street) with a fauna passage. ( perhaps multiple passages desired)
2	SI	Amsterdam	Equip the Haarlemmerweg (street) with a fauna passage	n/a	Equip the Haarlemmerweg (street) with a fauna passage
2	SI	Amsterdam	Equip the bridge with fauna ridges	n/a	Equip the bridge with fauna ridges
2	SI	Amsterdam	Equip the bridge with fauna ridges (DIVV, Haven Amsterdam)	n/a	Equip the bridge with fauna ridges (DIVV, Haven Amsterdam)
2	SI	Amsterdam	Equip the Sloterdijkerweg (street) with a Fauna passage (district Nieuw West, DIVV)	n/a	Equip the Sloterdijkerweg (street) with a Fauna passage (district Nieuw West, DIVV)
2	SI	Amsterdam	Equip the bridge is with fauna ridges.(DIVV)	n/a	Equip the bridge is with fauna ridges.(DIVV)
2	SI	Amsterdam	Provide the Osdorperban with a Fauna passage. (district Nieuw West, DIVV)	n/a	Provide the Osdorperban with a Fauna passage. (district Nieuw West, DIVV)
2	SI	Amsterdam	Provide the Tussen Meer with a Fauna Passage.(DIVV, district Nieuw West)	n/a	Provide the Tussen Meer with a Fauna Passage.(DIVV, district Nieuw West)
2	SI	Amsterdam	Equip the Pieter Callandlaan (street) with a fauna passage. Alternative: provide on the shore fauna ridges (DIVV district Nieuw West)	n/a	Equip the Pieter Callandlaan (street) with a fauna passage. Alternative: provide on the shore fauna ridges (DIVV district Nieuw West)
2	SI	Amsterdam	Equip the western banks with a fauna exit site. This is intended to connect to the fauna passage under the Plesmalaan (way along the river) District Nieuw West	n/a	n/a
2	SI	Amsterdam	Equip the banks (Slotervaart) with a fauna exit site. District Nieuw West	n/a	n/a
2	SI	Amsterdam	Equip Plesmalaan (street) with a fauna passage. District Nieuw West	n/a	Equip Plesmalaan (street) with a fauna passage. District Nieuw West
2	SI	Amsterdam	Equip Plesmalaan (street) with a fauna passage and Slotervaart (canal) with a fauna exit site. (The green areas next to the Christoffel Plantijnpad (cycle path)). District Nieuw West	n/a	n/a
2	SI	Amsterdam	Equip Louwesweg (street) with a fauna passage and the canal with a fauna exit site. District Nieuw West	n/a	n/a
2	SI	Amsterdam	Equip Sloterweg (street) with a fauna passage. District Nieuw West	n/a	Equip Sloterweg (street) with a fauna passage. District Nieuw West
2	SI	Amsterdam	Equip De Oude Haagsweg (street) with a second fauna passage. District Nieuw West	n/a	Equip De Oude Haagsweg (street) with a second fauna passage. District Nieuw West
2	SI	Amsterdam	Equip De Johan Huizingalaan (street) with an fauna passage. District Nieuw West	n/a	Equip De Johan Huizingalaan (street) with an fauna passage. District Nieuw West
2	SI	Amsterdam	Equip Einsteinweg (A10) (street that goes through viaduct) with a fauna gutter. RWS	n/a	Equip Einsteinweg (A10) (street that goes through viaduct) with a fauna gutter. RWS
2	SI	Amsterdam	Equip viaduct with fauna gutters. RWS	n/a	Equip viaduct with fauna gutters. RWS
2	SI	Amsterdam	Equip viaduct with fauna gutters. RWS	n/a	Equip viaduct with fauna gutters. RWS
2	SI	Amsterdam	Equip Amstelveenseweg (street) with a fauna passage. The squirrel bridge is gonna be built in 2012. District Zuid	n/a	Equip Amstelveenseweg (street) with a fauna passage. The squirrel bridge is gonna be built in 2012. District Zuid
2	SI	Amsterdam	Equip Nijenrodeweg (street) with a fauna passage. Alternatively equip duikers with fauna ridges. District Zuid	n/a	Equip Nijenrodeweg (street) with a fauna passage. Alternatively equip duikers with fauna ridges. District Zuid
2	SI	Amsterdam	Equip Cuserstraat (street) with a fauna passage. Alternatively equip duikers with fauna ridges. District Zuid	n/a	Equip Cuserstraat (street) with a fauna passage. Alternatively equip duikers with fauna ridges. District Zuid
2	SI	Amsterdam	Equip Buitenveldertseweg (street) with a fauna passage. The squirrel bridge is gonna be built in 2012. District Zuid	n/a	Equip Buitenveldertseweg (street) with a fauna passage. The squirrel bridge is gonna be built in 2012. District Zuid
2	SI	Amsterdam	Equip Van Lijenberghlaan (street) with a fauna passage. The squirrel bridge is gonna be built in 2012. District Zuid	n/a	Equip Van Lijenberghlaan (street) with a fauna passage. The squirrel bridge is gonna be built in 2012. District Zuid
2	SI	Amsterdam	Provide dump for the underpass.(Highway A10)	n/a	Provide dump for the underpass.(Highway A10)
2	SI	Amsterdam	Equip Amsterdamse weg (street) with a fauna passage. Amstelveen municipality	n/a	Equip Amsterdamse weg (street) with a fauna passage. Amstelveen municipality
2	SI	Amsterdam	Equip Karselaan (street) with a fauna passage. Amstelveen municipality	n/a	Equip Karselaan (street) with a fauna passage. Amstelveen municipality
2	SI	Amsterdam	Equip Molenweg (street) with a fauna passage. Amstelveen municipality	n/a	Equip Molenweg (street) with a fauna passage. Amstelveen municipality
2	SI	Amsterdam	Equip the southern roadside of the underpass with dump. Amstelveen municipality	n/a	Equip the southern roadside of the underpass with dump. Amstelveen municipality
2	SI	Amsterdam	Equip Noordammerlaan (street) with a fauna passage. Amstelveen municipality	n/a	Equip Noordammerlaan (street) with a fauna passage. Amstelveen municipality
2	SI	Amsterdam	Equip Noordammerlaan (street) with a fauna passage. Amstelveen municipality	n/a	Equip Noordammerlaan (street) with a fauna passage. Amstelveen municipality
2	SI	Amsterdam	Equip Bosrandweg (street) with a fauna passage. Aalsmeer Noord Holland municipality	n/a	Equip Bosrandweg (street) with a fauna passage. Aalsmeer Noord Holland municipality
2	SI	Amsterdam	Equip Kamperfoelieweg (street) with a fauna passage and buiksloterbreek (street) with a fauna exit site. Alternatively, build a underpass at the viaduct ( dump).	n/a	Equip Kamperfoelieweg (street) with a fauna passage and buiksloterbreek (street) with a fauna exit site. Alternatively, build a underpass at the viaduct ( dump).
2	SI	Amsterdam	Equip both banks with a fauna exit site. Noord Holland District Noord	n/a	n/a
2	SI	Amsterdam	Equip Sneuwbalweg (street) with a fauna passage. District Noord	n/a	Equip Sneuwbalweg (street) with a fauna passage. District Noord
2	SI	Amsterdam	Equip Meeuwenlaan (street) with four fauna passages (7+9+10+11 meter). District Noord	n/a	Equip Meeuwenlaan (street) with four fauna passages (7+9+10+11 meter). District Noord
2	SI	Amsterdam	Apply dump under the underpass ( A10) along the Schellingwouderdijk (dyke). RWS, District Noord	n/a	Apply dump under the underpass ( A10) along the Schellingwouderdijk (dyke). RWS, District Noord
2	SI	Amsterdam	Equip Kruisweg (street) with a fauna passage. Provide dump for Gooiseweg (street). District Oost , DIVV	n/a	Equip Kruisweg (street) with a fauna passage. Provide dump for Gooiseweg (street). District Oost , DIVV
2	SI	Amsterdam	Equip the ARK thv of Kanaaldijk (dyke) with a fauna exit site. RWS, municipality Diemen	n/a	n/a
2	SI	Amsterdam	Equip ARK at the Kanaaldijk (dyke) with a fauna exit site. RWS, Diemen municipality	n/a	n/a
2	SI	Amsterdam	Equip ARK with a fauna exit site. RWS	n/a	n/a
2	SI	Amsterdam	Equip Europaboulevard (street) with a fauna passage. The squirrel bridge is gonna be built in 2012. DIVV, District Zuid	n/a	Equip Europaboulevard (street) with a fauna passage. The squirrel bridge is gonna be built in 2012. DIVV, District Zuid
2	SI	Amsterdam	Provide dump for the underpass. RWS, municipality Amstelveen	n/a	Provide dump for the underpass. RWS, municipality Amstelveen
2	SI	Amsterdam	Provide dump for the underpass. District Oost	n/a	Provide dump for the underpass. District Oost
2	SI	Amsterdam	Provide dump for the underpass. District Oost	n/a	Provide dump for the underpass. District Oost
2	SI	Amsterdam	Provide dump for the underpass. District Oost	n/a	Provide dump for the underpass. District Oost
2	SI	Amsterdam	Equip Holterberweg (street) with a fauna passage. Municipality Ouder-Amstel	n/a	Equip Holterberweg (street) with a fauna passage. Municipality Ouder-Amstel
2	SI	Amsterdam	Provide fauna ridges under the channel bridge of Machinevaart (channel). RWS	n/a	Provide fauna ridges under the channel bridge of Machinevaart (channel). RWS
2	SI	Amsterdam	Equip Muntbergweg (street) with a fauna passage. RWS	n/a	Equip Muntbergweg (street) with a fauna passage. RWS
2	SI	Amsterdam	Equip Muntbergweg (street) with a fauna passage. RWS	n/a	Equip Muntbergweg (street) with a fauna passage. RWS
2	SI	Amsterdam	Provide a fauna exit site for the western Merwedekanaaldijk (dyke). RWS	n/a	n/a
2	SI	Amsterdam	Equip popperdammerweg (street)with a fauna passage. District Noord	n/a	Equip popperdammerweg (street)with a fauna passage. District Noord
2	SI	Amsterdam	Equip Provincialeweg / Weespertrekvaart (street) with fauna exit site. District Zuid Oost	n/a	n/a
2	SI	Amsterdam	Equip Mudierweg (street) with a fauna passage. municipality muiden	n/a	Equip Mudierweg (street) with a fauna passage. municipality muiden
2	SI	Amsterdam	Provide for both banks of the ARK with a fauna exit site. RWS, district zuid oost	n/a	n/a
2	SI	Amsterdam	Provide for both banks of the Spoorlijn/ARK with a fauna exit site. RWS, municipality diemen and weesp	n/a	n/a
2	SI	Amsterdam	provide dump for the underpass of the A9 (viaduct of a river)and provide for both banks a fauna exit site. RWS, municipality Ouder-Amstel	n/a	n/a
2	SI	Amsterdam	provide dump for the underpass of the A9 (viaduct of a river)and provide for both banks a fauna exit site. RWS, municipality Ouder-Amstel	n/a	n/a
2	SI	Amsterdam	Provide dump for the underpass of Holendrechterzijweg/Amstelweg (streets). RWS	n/a	Provide dump for the underpass of Holendrechterzijweg/Amstelweg (streets). RWS
2	SI	Amsterdam	Provide dump for the underpass of Holendrecht (street). RWS	n/a	Provide dump for the underpass of Holendrecht (street). RWS
2	SI	Amsterdam	Equip tafelbergweg (street) with a fauna passage. district zuid oost	n/a	Equip tafelbergweg (street) with a fauna passage. district zuid oost
2	SI	Amsterdam	Provide dump on both sides of the street for the underpass. Equip tafelbergweg (street) with a fauna passage. district zuid oost	n/a	Provide dump on both sides of the street for the underpass. Equip tafelbergweg (street) with a fauna passage. district zuid oost
2	SI	Amsterdam	Equip Abcouderstraatweg (street) with a fauna passage. district zuid oost	n/a	Equip Abcouderstraatweg (street) with a fauna passage. district zuid oost
2	SI	Amsterdam	Provide for both banks (ARK) a fauna exit site. RWS, district Weesp	n/a	n/a
2	SI	Amsterdam	Provide for both banks (ARK) a fauna exit site. side note: perhaps necessary to also provide the adjacent road on the east bank with a fauna passage. RWS, district Weesp	n/a	n/a
2	SI	Amsterdam	Provide dump for the underpass of Coenhaven-Petroleumhavenweg (street).	n/a	n/a
2	SI	Amsterdam	ecopassage at Noorderijplas (street connection). RWS	n/a	ecopassage at Noorderijplas (street connection). RWS
2	SI	Amsterdam	pprovide fauna ridges for both banks close to Haarlemmertrevaart brug ( bridge). Harbour Amsterdam, district Nieuw West	n/a	pprovide fauna ridges for both banks close to Haarlemmertrevaart brug ( bridge). Harbour Amsterdam, district Nieuw West
2	SI	Amsterdam	pprovide fauna ridges for both banks of Cornelis Lelylaan( bridge). RWS, district Nieuw West	n/a	pprovide fauna ridges for both banks of Cornelis Lelylaan( bridge). RWS, district Nieuw West
2	SI	Amsterdam	Equip burgemeester stramanweg (street) with a fauna passage. municipality ouder-amstel	n/a	Equip burgemeester stramanweg (street) with a fauna passage. municipality ouder-amstel
2	SI	Amsterdam	Equip oranjebaan (street) with a fauna passage. municipality amstelveen	n/a	Equip oranjebaan (street) with a fauna passage. municipality amstelveen
2	SI	Amsterdam	Equip bosrandweg (street) with a fauna passage. municipality aalsmeer	n/a	Equip bosrandweg (street) with a fauna passage. municipality aalsmeer
2	SI	Amsterdam	Provide for both banks of the Elektriciteitscentrale Diemen (power station) a fauna exit site. municipality diemen.	n/a	n/a
2	SI	Amsterdam	Provide fauna ridges for Bos en Lommerweg brug Haarlemmertrekvaart (bridge). Harbour Amsterdam	n/a	Provide fauna ridges for Bos en Lommerweg brug Haarlemmertrekvaart (bridge). Harbour Amsterdam
2	SI	Amsterdam	Equip handweg (street) (underneath) with a fauna passage. municipality Amstelveen	n/a	Equip handweg (street) (underneath) with a fauna passage. municipality Amstelveen
2	SI	Amsterdam	Equip haarlemmerweg (street) (underneath) with a fauna passage. province noord-holland	n/a	Equip haarlemmerweg (street) (underneath) with a fauna passage. province noord-holland
2	SI	Amsterdam	provide a fauna ridge for aarlemmervaart/ Australienhavenweg (bridge). Harbour Amsterdam	n/a	provide a fauna ridge for aarlemmervaart/ Australienhavenweg (bridge). Harbour Amsterdam
2	SI	Amsterdam	provide a fauna gutter for N. Broekhuizenweg thv. Ma Braunpad ( street). district nieuw west	n/a	provide a fauna gutter for N. Broekhuizenweg thv. Ma Braunpad ( street). district nieuw west
2	SI	Amsterdam	equip troelstraweg (street) with a fauna passage. district nieuw west	n/a	equip troelstraweg (street) with a fauna passage. district nieuw west
2	SI	Amsterdam	provide a fauna ridge for slotermeerlan (street). district nieuw west	n/a	provide a fauna ridge for slotermeerlan (street). district nieuw west
2	SI	Amsterdam	provide a fauna ridges for Brug Pr. Allendelaan (bridge). district nieuw west	n/a	provide a fauna ridges for Brug Pr. Allendelaan (bridge). district nieuw west
2	SI	Amsterdam	equip osdorperweg (street) (underneath) with a fauna passage. district nieuw west	n/a	equip osdorperweg (street) (underneath) with a fauna passage. district nieuw west
2	SI	Amsterdam	equip ookmeerweg (street) with a fauna passage. district nieuw west	n/a	equip ookmeerweg (street) with a fauna passage. district nieuw west
2	SI	Amsterdam	provide a fauna exit site for the slotervaart (channel), fauna gutters for the street and fauna ridges for the end of the channel. district Nieuw West	n/a	n/a
2	SI	Amsterdam	provide a fauna exit site for the Hoek Slotervaart en Ringvaart (channels). district Nieuw West	n/a	n/a
2	SI	Amsterdam	Provide sloterweg (street) with (stepped?) ecodiker with fauna ridges. district nieuw west	n/a	Provide sloterweg (street) with (stepped?) ecodiker with fauna ridges. district nieuw west
2	SI	Amsterdam	provide fauna ridges for jan evertsenstraat (street). district nieuw west	n/a	provide fauna ridges for jan evertsenstraat (street). district nieuw west
2	SI	Amsterdam	provide a fauna ridge for oostoever (bridge). district nieuw west	n/a	provide a fauna ridge for oostoever (bridge). district nieuw west
2	SI	Amsterdam	Equip Zijkanaal F (end of channel) with a fish passage. Rijnland, RWS	n/a	n/a
2	SI	Amsterdam	equip an existing bycicle tunnel at Burgemeester Colijnweg bij Schipholdraaibrug (street underneath the bridge) with a fauna passage. Gonna be built in 2018. RWS	n/a	equip an existing bycicle tunnel at Burgemeester Colijnweg bij Schipholdraaibrug (street underneath the bridge) with a fauna passage. Gonna be built in 2018. RWS
2	SI	Amsterdam	Provide ecodiker with fauna ridges for nieuwe meerlaan (underneath the street). Amsterdamse Bos	n/a	Provide ecodiker with fauna ridges for nieuwe meerlaan (underneath the street). Amsterdamse Bos
2	SI	Amsterdam	Equip bosrandweg (street) with a fauna passage, bosrandburg (bridge) with a fauna ridge and the ringvaart (channel) with a fauna exit site. province noord-holland	n/a	n/a
2	SI	Amsterdam	extend an existing fauna passage at ruispunt Bosrandweg – Nieuwe Meerlaan (streets). province noord-holland	n/a	extend an existing fauna passage at ruispunt Bosrandweg – Nieuwe Meerlaan (streets). province noord-holland
2	SI	Amsterdam	An additional Fauna passage under the BRW is desirable, certainly if the BRW is widened. This Fauna pass will then have to be in line with the Grote Tocht (river) in the Schinkelbos. The bank will also be adjusted. municipality aalsmeer	n/a	n/a
2	SI	Amsterdam	Provide fauna exit site for the banks at the south side of ARK ter hoogte van Nesciobrug (bridge). RWS	n/a	n/a
2	SI	Amsterdam	provide a fauna gutter for Molukkenstraat (trail). district oost	n/a	provide a fauna gutter for Molukkenstraat (trail). district oost
2	SI	Amsterdam	provide fauna ridges for the trail bridge over Ringvaart (channel) (einde Valenteinskade). district oost	n/a	provide fauna ridges for the trail bridge over Ringvaart (channel) (einde Valenteinskade). district oost
2	SI	Amsterdam	equip middenweg (street) with a fauna passage. district oost, RWS	n/a	equip middenweg (street) with a fauna passage. district oost, RWS
2	SI	Amsterdam	fauna ridges and lightings. Zuiderzeeweg (street), district noord , RWS	n/a	fauna ridges and lightings. Zuiderzeeweg (street), district noord , RWS
2	SI	Amsterdam	equip Oeverpark Schellingwoude / Schellingwouderbeek / Weersloot ( street) with a fauna passage. district noord	n/a	equip Oeverpark Schellingwoude / Schellingwouderbeek / Weersloot ( street) with a fauna passage. district noord
2	SI	Amsterdam	Apply dump under the underpass at Nieuwe Leeuwarderweg thv JH Heekweg (street). RWS, District Noord	n/a	n/a
2	SI	Amsterdam	fish passage in the Twiske zijkanaal I (channel). district noord	n/a	n/a
2	SI	Amsterdam	apply dump under the A9 along the Ijdoomlaan (street). district noord	n/a	n/a
2	SI	Amsterdam	Provide fauna ridges in the dikers under the Goudestein (bridge). district zuid	n/a	Provide fauna ridges in the dikers under the Goudestein (bridge). district zuid
2	SI	Amsterdam	equip heenvlietlaan (street) with a fauna passage. A squirrel bridge is gonna be built in 2012. district zuid	n/a	equip heenvlietlaan (street) with a fauna passage. A squirrel bridge is gonna be built in 2012. district zuid
2	SI	Amsterdam	equip buitenveldertselaan (street) with a fauna passage. district zuid	n/a	equipbuitenveldertselaan (street) with a fauna passage. district zuid
2	SI	Amsterdam	apply dump at the existing underpass at rijweg (street). district zuidoost	n/a	n/a
2	SI	Amsterdam	fauna ridges at Gillavrylaan. district oost	n/a	fauna ridges at Gillavrylaan. district oost
2	SI	Amsterdam	Provide fauna exist site for the Amstel/Duivendrechtse Vaart ( channel) banks. district oost	n/a	n/a
2	SI	Amsterdam	provide amstel westoever with a fauna exit site.	n/a	n/a
2	SI	Amsterdam	provide a fauna exit site at the western bank of Provinciale Weg thv Kinderboerderij De Bijlmerweide (street). Equip provincialeweg with a fauna passage. district zuid oost	n/a	n/a
2	SI	Amsterdam	Adapt the existing Fauna Passage in the Loostwegdreef (street) with a light shaft at verges. district zuid	n/a	Adapt the existing Fauna Passage in the Loostwegdreef (street) with a light shaft at verges. district zuid
2	SI	Amsterdam	provide a fauna exit site at the western bank of Gaasperplas, Provinciale weg thv Gaaspercamping (street). Equip provincialeweg with a fauna passage. district zuid oost	n/a	n/a
2	SI	Amsterdam	provide a fauna exit site at the western bank of Gaasperplas Provinciale weg thv Ijsbaan / Driemond (street). Equip the street with a fauna passage. district zuid oost	n/a	n/a
2	SI	Amsterdam	fish passage in the Sluis Kleine Wetering-Amstel (river).	n/a	n/a
2	SI	Amsterdam	fish passage in the Nieuwe Meer Amstel boezem (river).	n/a	n/a
2	SI	Amsterdam	apply dump at the underpass of Hatostraat (street). harbour amsterdam	n/a	n/a
2	SI	Amsterdam	apply dump at the underpass of Beatrixpark (park).	n/a	n/a
1	SI	Auckland Council	Eliminate the risk of regional extinction of ecosystems through managing threats, restoration actions, adaptive management, and improving functionality of eco-system processes	n/a	n/a
1	SI	Auckland Council	Measure the proportion of the representative range of identified ecosystem types being managed to improve their ecological integrity.	Increase in number of ecosystems that have increased ecological integrity as a result of management.	n/a
1	SI	Auckland Council	Measure the proportion of the representative range of identified ecosystem types being managed to improve their ecological integrity.	Extent of ecosystems and their state	n/a
1	SI	Auckland Council	Measure the proportion of the representative range of identified ecosystem types being managed to improve their ecological integrity.	Proportion of nationally threatened ecosystems being actively managed for conservation.	n/a
1	SI	Auckland Council	Measure the proportion of the representative range of identified ecosystem types being managed to improve their ecological integrity.	Increase in regional biodiversity condition index with ecosystems weighted according to representativeness.	n/a
1	SI	Auckland Council	Measure the proportion of the representative range of identified ecosystem types being managed to improve their ecological integrity.	No decrease in the condition of important regional ecosystems.	n/a
1	SI	Auckland Council	Measure Extent of ecosystems and their state.	n/a	n/a
2	SI	Auckland Council	Manage, including through restoration activities, and sufficient resourcing by the Council and other agencies such as DOC, as much as possible of a full range of Auckland’s ecosystems for a given resource including successional stages of ecosystems and the linkages between them.	n/a	n/a
9	SI	Auckland Council	Reduce the vulnerability of identified ecosystems, including to climate change through legal protection, restoration actions and effective mitigation through the consent process	95% probability of each ecosystem type being in a viable state within 30 years	n/a
9	SI	Auckland Council	Reduce the vulnerability of regional species populations, including to climate change through legal protection and restoration of indigenous habitats and effective mitigation through the consent process	Decrease in the number of threatened taxa (excluding colonisations and taxonomic revisions).	n/a
9	SI	Auckland Council	n/a	Proportion of nationally threatened ecosystems ( including Level IV LENZ threat class 1-4) formally protected	n/a
15	SI	Auckland Council	n/a	Increase in number of nga whenua rahui funding	n/a
15	SI	Auckland Council	The Council commits to providing sufficient resourcing, including to leverage resources from other sources to support community actions.	n/a	n/a
15	SI	Auckland Council	Measure Proportion of regional ecosystems for which council has current information on their condition and extent.	Amount of resource allocated to research/data gathering.	n/a
15	SI	Auckland Council	Measure Ratio of internal to external funding in interagency biodiversity projects.	Number of cross council jointly funded initiatives.	n/a
15	SI	Auckland Council	Measure Proportion of the Council’s budget that is spent on achieving the vision.	Investment by Council in implementing and monitoring the success of this strategy	n/a
15	SI	Auckland Council	n/a	Number of Local Board funded priorities that contribute to the vision.	n/a
15	SI	Auckland Council	n/a	Increased investment of resource by Council in targeted programmes that contribute to the vision.	n/a
16	SI	Auckland Council	Proportion of biodiversity enhancement projects with effective monitoring of biodiversity gains.	n/a	n/a
19	SI	Auckland Council	Measure Evidence of uptake of SOE reporting in plans.	n/a	n/a
19	SI	Auckland Council	Measure Proportion of interagency biodiversity programmes.	Proportion of interagency projects.	n/a
19	SI	Auckland Council	Measure Proportion of within Council integrated biodiversity programmes.	Number of inter council projects	n/a
19	SI	Auckland Council	n/a	Number of requests for input on external policy.	n/a
19	SI	Auckland Council	n/a	Evidence of uptake of submissions and feedback.	n/a
19	SI	Auckland Council	n/a	Number of cross boundary Local Board projects	n/a
19	SI	Auckland Council	n/a	Number of Local Board projects that are aligned.	n/a
19	SI	Auckland Council	n/a	Evidence of knowledge sharing and uptake within council and between council and other agencies and organisations.	n/a
19	SI	Auckland Council	n/a	Increased awareness by elected members and staff across council organisations of biodiversity.	n/a
19	SI	Auckland Council	n/a	Evidence of improvements to corporate practice.	n/a
19	SI	Auckland Council	n/a	Increased reference and commitment to biodiversity in formal planning documents.	n/a
19	SI	Auckland Council	The nature of provisions in council statutory documents, e.g.: the unitary plan, reserve management plan, and the degree to which these provisions are implemented in line with the strategy.	n/a	Incorporation of biodiversity outcomes into statutory documents.
20	SI	Auckland Council	Community and council work in partnership to ensure that actions and decisions benefits biodiversity acknowledging much of the potential to affect biodiversity sits with the community	n/a	n/a
20	SI	Auckland Council	The community has capacity and is enabled to enhance and protect biodiversity, including in the face of climate change.	n/a	n/a
20	SI	Auckland Council	Ratio of council to volunteer resource in biodiversity projects.	n/a	n/a
20	SI	Auckland Council	n/a	Increase in the number of community restoration groups	n/a
20	SI	Auckland Council	Increased community commitment.	n/a	n/a
20	SI	Auckland Council	Increased levels of on-going community engagement.	n/a	n/a
20	SI	Auckland Council	Increased community leadership.	n/a	n/a
20	SI	Auckland Council	n/a	Increases in area of land and sea actively managed in partnership with the community.	n/a
21	SI	Auckland Council	Meet our national obligations to protect nationally threatened ecosystems at identified priority sites for national ecosystem recovery in our region.	n/a	n/a
21	SI	Auckland Council	Engage with agencies to develop, test and understand trend measures.	n/a	n/a
23	SI	Auckland Council	The community is engaged with and treasures our biodiversity including through involvement in effective restoration projects.	n/a	n/a
n/aecoservices	n/a	Auckland Council	Recognising and promoting the wealth creating value and potential of indigenous biodiversity	n/a	n/a
n/aecoservices	n/a	Auckland Council	Ecosystem services are a core consideration in policies	ecosystem services protection in polices.	n/a
n/aecoservices	n/a	Auckland Council	Ensure the contribution of marginal sites to ecosystem services are recognised, valued and increased	n/a	n/a
n/aecoservices	n/a	Auckland Council	Restoration actions undertaken explicitly consider the enhancement of ecosystem service functions	ecosystem functions and processes from those providing ecosystem services.	n/a
n/anativespecies	n/a	Auckland Council	Manage, including through restoration activities and sufficient resourcing by the Council and other agencies such as DOC, as many indigenous species that require management to prevent regional extinction as possible for a given resource	Increased number of species that have reduced threats due to management and are on track for viability within 30 years.	n/a
n/anativespecies	n/a	Auckland Council	Eliminate the risk of regional extinction of species through threat management, restoration actions, adaptive management and increasing species populations within their natural range	No regional species extinctions	n/a
n/anativespecies	n/a	Auckland Council	Protect nationally threatened species where it has been identified that these species are best managed in our region to prevent their national extinction.	No regional species extinctions	n/a
n/anativespecies	n/a	Auckland Council	Measure amount of habitat or number of species lost due to consented activities.	n/a	n/a
n/aawareness	n/a	Auckland Council	Increased media/community profile.	Number of publications summarising the biodiversity benefits of community group actions.	n/a
n/aawareness	n/a	Auckland Council	Proportion of the community that have awareness and are involved in protection of biodiversity.	Increased community awareness/value of biodiversity shown through attitudinal surveying.	n/a
n/aawareness	n/a	Auckland Council	n/a	Increase in number of QEII and DOC covenants.	n/a
n/aawareness	n/a	Auckland Council	Reduction in harm caused by the community.	n/a	n/a
n/aawareness	n/a	Auckland Council	Community actions and decisions reflect the value of biodiversity	n/a	n/a
n/aCC	n/a	Auckland Council	Recognising and promoting the role of indigenous ecosystems in mitigating climate change e.g. through carbon storage, reducing erosion and the effects of stormwater runoff.	n/a	n/a
n/acollab	n/a	Auckland Council	Enable knowledge sharing between partners	n/a	n/a
n/aconflicts	n/a	Auckland Council	Measure Degree to which the Council addresses environmental animal and plant pests in the development and implementation of the Regional Pest Management Strategy.	n/a	n/a
n/adata	n/a	Auckland Council	Improve protection of systems through improving understanding of tipping points and undertaking monitoring to trigger intervention early enough to prevent the system failing.	n/a	n/a
n/adata	n/a	Auckland Council	Increase in comprehensive knowledge of the location, state and condition of regional biodiversity to inform where to manage and direct action, including how to mitigate the effects of climate change on indigenous biodiversity.	n/a	n/a
n/adata	n/a	Auckland Council	Obtain trend data of the State of the Region to measure progress towards the Vision and changes in ecological integrity and condition, including changes arising as a result of climate change.	n/a	n/a
n/adata	n/a	Auckland Council	Measure Proportion of regional ecosystems for which council has current information on their condition and extent.	Proportion of data layers that are current.	n/a
n/adata	n/a	Auckland Council	Measure Proportion of regional ecosystems for which council has current information on their condition and extent.	Proportion of scheduled sites where their state of health is known.	n/a
n/adata	n/a	Auckland Council	Measure Proportion of regional ecosystems for which council has current information on their condition and extent.	Proportion of national priority ecosystem types and threatened species that are adequately covered by SOE monitoring.	n/a
n/aincentives	n/a	Auckland Council	Protect biodiversity while enabling and balancing the four well beings through provision of a legislative framework	n/a	n/a
n/aincentives	n/a	Auckland Council	The processing of resource consents and the degree to which they implement this strategy.	Proportion of decisions where ecological advice was implemented.	n/a
n/aincentives	n/a	Auckland Council	Ensure that consent conditions requiring remediation, mitigation and offsetting actions contribute to achieving the objectives of the Strategy.	net loss of ecosystems functions and processes resulting from consented activities	n/a
n/aincentives	n/a	Auckland Council	Effectiveness of policies in protecting biodiversity.	n/a	n/a
n/aincentives	n/a	Auckland Council	n/a	Proportion of resource consents that are monitored.	n/a
n/aincentives	n/a	Auckland Council	n/a	Percentage of resource consents that showed compliance with environmental conditions.	n/a
n/aincentives	n/a	Auckland Council	n/a	Proportion of non-compliant consents that were prosecuted.	n/a
n/aplanning	n/a	Auckland Council	n/a	Increase in the proportion of community groups using outcome monitoring.	n/a
n/aplanning	n/a	Auckland Council	Measure Proportion of regional ecosystems for which council has current information on their condition and extent.	Proportion of all regional ecosystem types that are adequately covered by regional SOE monitoring	n/a
n/aplanning	n/a	Auckland Council	Monitoring the outcomes and effectiveness of protection and restoration actions	n/a	n/a
n/apollution	n/a	Auckland Council	Measure Marine and freshwater water quality, contaminant (sediments and nutrients as well) loads in streams and harbours.	n/a	n/a
n/aprod/cons	n/a	Auckland Council	Measure Proportion of the community that is using the environment sustainably.	n/a	n/a
n/aprod/cons	n/a	Auckland Council	Determine how the community is using biodiversity, how much and if it is sustainable.	n/a	n/a
n/asocio-economic	n/a	Auckland Council	Development of plans takes into account the importance of considering adverse impacts on biodiversity to avoid cumulative effects	n/a	n/a
n/asocio-economic	n/a	Auckland Council	Measure Economic, social and cultural gain through the sustainable use of indigenous biodiversity.	n/a	n/a
n/asocio-economic	n/a	Auckland Council	n/a	Amount of tourism dollars spent on biodiversity	n/a
n/asocio-economic	n/a	Auckland Council	Proportion of community projects that are contributing to the achievement of other objectives.	n/a	n/a
n/aTEK	n/a	Auckland Council	The council will develop and resource effective partnerships with iwi, hapu and whanau, individuals and community groups including carvers and weavers, kura kaupapa, whare wananga, kohanga reo and Maori landowners to enable sustainable use of biodiversity	n/a	n/a
n/aTEK	n/a	Auckland Council	Enabling the provision of kaitiakitanga and manaakitanga	n/a	n/a
n/aTEK	n/a	Auckland Council	Increase the appreciation of the Maori perspective on biodiversity through intiatives such as eco and cultural tourism ventures	n/a	n/a
n/aTEK	n/a	Auckland Council	n/a	Amount of Council resource allocated to Maori specific biodiversity education and partnership arrangements.	n/a
n/aTEK	n/a	Auckland Council	Sites and areas of biodiversity that are significant and sacred to Tangata whenua are protected, restored and nurtured to provide for future generations	n/a	n/a
n/aTEK	n/a	Auckland Council	Measure Proportion of indigenous biodiversity sustained and protected through Maori management tools such as rahui.	n/a	n/a
n/aTEK	n/a	Auckland Council	Measure Economic and cultural gain for Maori through the sustainable use of indigenous biodiversity facilitated by effective partnerships.	n/a	n/a
n/aTEK	n/a	Auckland Council	n/a	Proportion of milestones within partnership agreements met.	n/a
n/aTEK	n/a	Auckland Council	n/a	Proportion of biodiversity outcomes within partnership projects met.	n/a
n/aTEK	n/a	Auckland Council	n/a	Number of Maori led projects that contribute to biodiversity.	n/a
n/aTEK	n/a	Auckland Council	Restoration projects include those which address mana whenua aspirations, such as through the use of indigenous species/varieties that are valued for cultural purposes and the provision of cultural harvest of these.	n/a	n/a
1	SI	Barcelona	To identify and implement measures to preserve biodiversity in private gardens and other areas of special interest	n/a	n/a
1	SI	Barcelona	To identify the city’s green infrastructure	n/a	n/a
1	SI	Barcelona	To organise and create a network of local nature reserves by restoring sites of natural interest	n/a	n/a
1	SI	Barcelona	To create new green spaces in the city	n/a	n/a
1	SI	Barcelona	To enrich existing green infrastructure and to enhance its habitat function	n/a	n/a
1	SI	Barcelona	To create green spaces in temporarily unused plots	n/a	n/a
2	SI	Barcelona	To boost projects in the city outskirts and metropolitan area for connecting green infrastructure and preserving biodiversity	n/a	n/a
2	SI	Barcelona	To implement the green corridor network project	n/a	n/a
4	SI	Barcelona	To increase the variety of street trees in Barcelona working to ensure that no species exceeds 15% of all trees planted to improve their viability and environmental benefits	species composition of street trees	n/a
4	SI	Barcelona	To protect tree heritage by expanding and maintaining the Local Listing of Trees of Interest in Barcelona	n/a	n/a
10	SI	Barcelona	To launch measures to control exotic, invasive flora	n/a	Plan for the Management of Invasive Plants developed and implemented
10	SI	Barcelona	To prevent and control invasive and excessive animal populations	n/a	n/a
11	SI	Barcelona	To increase the area of permeable ground in public spaces and green zones	area of permeable ground in public spaces and green zones	n/a
12	SI	Barcelona	To increase biomass in the city by increasing the number of trees and shrubs in parks, gardens and public spaces	biomass in the city	n/a
12	SI	Barcelona	To establish strategies for providing more soil space for street trees in Barcelona	n/a	n/a
12	SI	Barcelona	To improve the management of green spaces and street trees	n/a	n/a
13	SI	Barcelona	To create seasonal gardens in urban squares	n/a	n/a
13	SI	Barcelona	To develop a park and garden rehabilitation programme following rationalisation criteria	n/a	n/a
17	SI	Barcelona	To develop biodiversity preservation protocols for areas of major interest and to implement associated guidelines	n/a	Protocols developed
17	SI	Barcelona	To prepare action plans for the conservation of special interest flora and fauna and to implement associated guidelines	n/a	Species conservation action plans developed
17	SI	Barcelona	To develop a Green Infrastructure and Biodiversity Charter	n/a	Green Infrastructure and Biodiversity Charter developed
17	SI	Barcelona	To prepare park dossiers	n/a	individual dossier per park prepared
17	SI	Barcelona	To prepare management plans for historical and themed parks and gardens	n/a	management plans developed
17	SI	Barcelona	To develop a plan for the preservation of Barcelona’s distinguishing tree species	n/a	plan developed
17	SI	Barcelona	To undertake monitoring on the state and development of natural heritage by implementing a database and system of indicators on green infrastructure and biodiversity	n/a	n/a
17	SI	Barcelona	To prepare and implement a plan on social uses of green spaces in Barcelona	n/a	Plan for Social Uses of Green Spaces prepared
18	SI	Barcelona	To set up and provide a green infrastructure and biodiversity interpretation centre in Barcelona	n/a	green infrastructure and biodiversity interpretation centre established
18	SI	Barcelona	To establish the Laberint Training Centre as a benchmark and vehicle for technical training on green infrastructure and landscaping in Barcelona	n/a	To establish the Laberint Training Centre as a benchmark and vehicle for technical training on green infrastructure and landscaping in Barcelona
19	SI	Barcelona	To review local and national heritage listings so that they include all relevant historical gardens	n/a	n/a
19	SI	Barcelona	To work hand in hand with the various institutions for preserving urban biodiversity	n/a	n/a
19	SI	Barcelona	To make progress towards an environmentally friendly procurement policy	n/a	n/a
20	SI	Barcelona	To set up a volunteer programme for the conservation, information and dissemination of green infrastructure and biodiversity	number of people who enjoy the natural heritage and contribute to its preservation	volunteer programme established
20	SI	Barcelona	To organise idea contests related to green infrastructure and biodiversity open to various groups	number of brainstorming competitions	n/a
20	SI	Barcelona	To promote a land stewardship system as a tool for nature conservation	n/a	n/a
21	SI	Barcelona	To promote awareness of the values of biodiversity among professionals linked to urban planning, architectural and environmental practices	n/a	n/a
21	SI	Barcelona	To actively take part in city networks and with the foremost bodies committed to addressing biodiversity issues	n/a	n/a
21	SI	Barcelona	To establish an organisational network committed to biodiversity and strengthen cooperation with nature and animal protection institutions	n/a	network established
21	SI	Barcelona	To engage economic stakeholders in sponsorship programmes for the conservation of green infrastructure and biodiversity	n/a	n/a
22	SI	Barcelona	To create resources for and provide support to schools	n/a	n/a
23	SI	Barcelona	To develop and implement a communication strategy on green infrastructure and biodiversity	n/a	communication strategy on green infrastructure and biodiversity
23	SI	Barcelona	To promote green spaces as settings for education and knowledge	n/a	n/a
23	SI	Barcelona	To promote BioBlitz-style citizen initiatives for building collective knowledge in a festive manner	n/a	n/a
23	SI	Barcelona	To educate citizens in managing conflicts in coexisting with animals based on conservation criteria	n/a	n/a
n/a	n/a	Barcelona	To implement preventive and corrective measures for activities in public spaces that may have an impact on biodiversity	n/a	n/a
n/a	n/a	Barcelona	To promote silence in parks so people can enjoy soundscapes	n/a	n/a
n/a	n/a	Barcelona	To develop a protocol of action for greenery management in the event of weather-related incidents	n/a	protocol developed
n/agreeninfrastructure	n/a	Barcelona	To promote green decks, rooftops, walls and courtyards	volume of green space	n/a
n/agreeninfrastructure	n/a	Barcelona	To promote private greenery by encouraging landscaped vegetable gardens, balconies, terraces, roofs, decks, walls and courtyards	n/a	n/a
n/anativespecies	n/a	Barcelona	To consolidate vertebrate conservation programmes	n/a	n/a
n/aawareness	n/a	Barcelona	To improve and diversify children’s playgrounds by involving schools, associations and the community	n/a	n/a
n/aCC	n/a	Barcelona	To select the most suitable vegetation for the environmental conditions of Barcelona’s coastline	n/a	n/a
n/aCC	n/a	Barcelona	To encourage research on the effects of climate change on natural heritage	n/a	n/a
n/aCC	n/a	Barcelona	To seek out and test new plant species in cooperation with research institutions and centres	n/a	n/a
n/acollab	n/a	Barcelona	To prepare and update the map of green infrastructure and biodiversity	n/a	To prepare and update the map of green infrastructure and biodiversity
n/acollab	n/a	Barcelona	n/a	n/a	n/a
n/aconflicts	n/a	Barcelona	To implement a biodiversity-friendly pest, disease and weed management programme	n/a	n/a
n/afarming/gardening	n/a	Barcelona	To promote organic agriculture in urban and peri-urban areas	n/a	n/a
n/afarming/gardening	n/a	Barcelona	To design and implement a programme of accessible neighbourhood-run flower and vegetable gardens	n/a	n/a
n/aprod/cons	n/a	Barcelona	To incorporate efficient landscaping criteria in areas with limited water resources and maintenance	levels of upkeep of green areas	small green spaces in public streets that are not easily accessible reconverted to level C areas
n/aprod/cons	n/a	Barcelona	To optimise irrigation carried out in green areas	n/a	n/a
n/aprod/cons	n/a	Barcelona	To replace high water consumption lawns with warm climate cespitose plants and carpeting plants	area of high consumption lawns	n/a
n/aprod/cons	n/a	Barcelona	To determine the water demand needed to ensure the quality of vegetation	n/a	n/a
n/aprod/cons	n/a	Barcelona	To gain greater knowledge of the impact of the city on global biodiversity	n/a	n/a
n/asocio-economic	n/a	Barcelona	To designate Montjuïc as the benchmark of Barcelona’s landscaped heritage	n/a	n/a
n/asocio-economic	n/a	Barcelona	To extend and pursue studies on the environmental benefits associated with green infrastructure and biodiversity	n/a	n/a
n/asocio-economic	n/a	Barcelona	n/a	n/a	n/a
n/asocio-economic	n/a	Barcelona	To improve and increase the number of recreational and health facilities offered in parks	number of recreational and health facilities offered in parks	n/a
n/asocio-economic	n/a	Barcelona	To open private green spaces for public use	n/a	n/a
1	SI	Berlin	Preservation of particularly endangered habitats and introduction of new valuable habitats in the city	n/a	n/a
1	SI	Berlin	Achieve better quality of water bodies	n/a	n/a
1	SI	Berlin	Achieve reedland coverage of min. one third of the river banks	reedland coverage on banks	n/a
1	SI	Berlin	Manage freshwater resources sustainably by including the maintenance or improvement of relevant habitats	n/a	n/a
1	SI	Berlin	Maintainenance of forest management according to standards and preservation of forest conditions and productivity	n/a	n/a
1	SI	Berlin	Promote urban wilderness in the city	n/a	n/a
2	SI	Berlin	Implementation of Berlin habitat connection system and consideration of key species findings	n/a	n/a
4	SI	Berlin	Preserve diversity and amenity of forests by developing native mixed forests	n/a	n/a
4	SI	Berlin	Safeguard and monitor regional genetic diversity of traditional and ornamental plants and wild species	n/a	n/a
4	SI	Berlin	Promote and enhance the supply of traditional domestic animals and traditional plant species in open fields	n/a	n/a
9	SI	Berlin	Protect "fauna-flora-habitat" (FFH) areas and introduce relevant management actions	n/a	n/a
10	SI	Berlin	monitoring and prevention of negative conseqences of invasive species	n/a	n/a
12	SI	Berlin	Preserve street trees and plants inventory. Necessary felling of street trees are gonna be compensated with new plants. The significance of old trees for organisms is gonna be respected.	n/a	n/a
13	SI	Berlin	Preserve public green spaces like parks, cemeteries, school yards and sport areas.	n/a	n/a
13	SI	Berlin	Preserve the rich biodiversity of open landscapes of previous traffic areas such as the Tempelhof and Tegel airports. Promote accessibility for citizens.	n/a	n/a
13	SI	Berlin	Promote proximal natural environments for children living in densified areas	n/a	n/a
13	SI	Berlin	Promotion of civic engagement for nature conservation and environmental education	n/a	n/a
21	SI	Berlin	Promote Berlin as a biodiversity research location and the existing institutions. Promote scientists to take part in international knowledge exchange and in solving the global problem of decreasing biodiversity.	n/a	n/a
21	SI	Berlin	Involve companies to engage into biodiversity promoting projects	n/a	n/a
21	SI	Berlin	companies and financial institutions guarantee compliance with international and german environmental standards and respect social minimum standards when doing foreign investments	n/a	n/a
22	SI	Berlin	Introduce biodiversity as a educational topic in schools and kindergardens	n/a	n/a
22	SI	Berlin	Increase the number of seats available for kindergardens in forests or with green environments	n/a	n/a
22	SI	Berlin	Promote environmental educational institutions ( including schools in forests) and include biodiversity as a topic in educational events. Every primary school class should be able to visit a environmental educational institution once a year.	n/a	n/a
22	SI	Berlin	Support initiatives, especially for socially disadvantaged children and teenagers, that promote nature-citizen interactions	n/a	n/a
n/agreeninfrastructure	n/a	Berlin	Promote greening of private open space, especially houses, front yards, court yards, facades and roofs	n/a	n/a
n/anativespecies	n/a	Berlin	Preservation of biodiversity and responsibly protect rare and endangered species	n/a	n/a
n/anativespecies	n/a	Berlin	Preserve and safeguard urban diversity of species	n/a	n/a
n/aCC	n/a	Berlin	Achieve preservation of bog, especially in face of climate change, acting as CO2 sinks.	n/a	n/a
n/afarming/gardening	n/a	Berlin	Use agriculture to promote educational and recreational activities and support introduction of agricultural use in open spaces in the city	n/a	n/a
n/afarming/gardening	n/a	Berlin	Promote urban gardening to enhance preservation of biodiversity in the city . New forms of urban gardening open up possibilites for citizens to experience and accumulate knowledge about biodiversity.	n/a	n/a
n/agenetic	n/a	Berlin	Promote certified native plant seeds for landscape management	n/a	n/a
n/agenetic	n/a	Berlin	Assure that genetically modified plants are no harm to biodiversity	n/a	n/a
n/aincentives	n/a	Berlin	Promote and enhance biodiversity in company buildings and grounds	n/a	n/a
n/aincentives	n/a	Berlin	Apply standards in civil engineering and procurement that preserve and respect biodiversity. Use criteria for construction planning.	n/a	n/a
n/aincentives	n/a	Berlin	The strategic goals of the "Berliner Strategie zur Biologischen Vielfalt" are gonna be respected during the development or amendment of regulations.	n/a	n/a
n/aincentives	n/a	Berlin	Include impacts on biodiversity in company's and organisation's environmental reports such as Eco-Management and Audit Scheme, certifications ( e.g. ISO 14001) and life cycle assessments.	n/a	n/a
n/aprod/cons	n/a	Berlin	Promote and increase the import of natural fabrics and products from fair and environmental friendly production in order to protect the biodiversity in the respective country of origin	n/a	n/a
n/asocio-economic	n/a	Berlin	n/a	n/a	n/a
1	SI	Calgary	c) Reduce direct pressures on biodiversity through managing appropriate access and use in areas rich in biodiversity and natural heritage.	n/a	n/a
1	SI	Calgary	f) Maintain significant ecological processes such as fire and flood in appropriate natural areas.	n/a	n/a
1	SI	Calgary	Increase habitat diversity in private, public and institutional open space to support ecologically healthy neighbourhoods and aid appropriate access to and use of nature for citizens.	n/a	n/a
1	SI	Calgary	n/a	Percent of Calgary’s current open space restored to support the conservation of biodiversity.	n/a
2	SI	Calgary	b) Retain, acquire and maintain large contiguous or connected natural areas, with supportive built environments, providing connections with the greater region.	n/a	n/a
2	SI	Calgary	c) Plan and manage Calgary parks and open space as a connected network of habitats and wildlife movement corridors, with the aim of reducing roadway collision threats and related human–urban wildlife con ict.	n/a	n/a
2	SI	Calgary	Evaluate landscapes in Calgary and set targets for conservation measures to identify, protect and manage ecological cores and corridors.	n/a	n/a
10	SI	Calgary	d) Reduce invasive species through identifying threats, implementing measures to prevent their establishment while monitoring and controlling these species where necessary.	n/a	n/a
10	SI	Calgary	Identify invasive species in Calgary’s open space and complete strategies for their management.	n/a	n/a
13	SI	Calgary	f) Preserve rare landscape features and critical habitats within and between neighbourhoods.	n/a	n/a
17	SI	Calgary	c) Set objectives and targets for biodiversity conservation across appropriate literacy initiatives.	n/a	n/a
19	SI	Calgary	b) Ensure appropriate City of Calgary staff, Council, businesses and communities have access to training and information to advance the goals of biodiversity conservation, through procurement practices; building and site design; open space planning and management, as well as awareness of invasive species, habitat fragmentation and loss, indirect pressures on biodiversity and how they disrupt ecol…	n/a	n/a
19	SI	Calgary	d) Make biodiversity conservation a common element in municipal decision-making.	n/a	n/a
19	SI	Calgary	d) Remove knowledge and institutional barriers to protecting biodiversity.	n/a	n/a
21	SI	Calgary	c) Partner with researchers, government and institutions to advance research and innovation in biodiversity conservation.	n/a	n/a
23	SI	Calgary	Develop volunteer initiatives and education programs to support environmental stewardship and biodiversity conservation in collaboration with schools, communities and citizens.	n/a	n/a
n/aecoservices	n/a	Calgary	Recognize the financial, social and environmental cost of removing or modifying natural systems in developing Calgary and include consideration of these costs in municipal decision-making.	n/a	n/a
n/anativespecies	n/a	Calgary	e) Conserve habitat function by supporting native and non-invasive locally adapted species.	n/a	n/a
n/aCC	n/a	Calgary	e) Manage open space to positively respond to both sudden and gradual environmental changes, such as extreme weather events and climate change.	n/a	n/a
n/acollab	n/a	Calgary	b) Develop a database that integrates land use and biodiversity data to support strategic management of Calgary’s ecosystems.	n/a	b) Develop a database that integrates land use and biodiversity data to support strategic management of Calgary’s ecosystems.
n/aplanning	n/a	Calgary	Monitor the city’s natural areas and water bodies to develop an approach that ensures they are more resilient to disturbance while retaining healthy function, structure, feedback loops and integrity.	n/a	n/a
n/asocio-economic	n/a	Calgary	b) Recognize biodiversity and healthy natural systems as an aspect of good economic development in Calgary.	n/a	n/a
n/asocio-economic	n/a	Calgary	Develop infrastructure that mimics and incorporates ecological processes.	n/a	n/a
1	SI	Cape Town	Implement the Local Biodiversity Implementation Plan (LBIP; the City’s Protected Area Expansion Plan – Section 8) using the tools of land acquisition, stewardship and cooperative governance.	n/a	n/a
1	SI	Cape Town	Protected Areas status gazetted for designated BioNet sites	n/a	n/a
1	SI	Cape Town	Where possible, encourage all works relating to rehabilitation and restoration associated with alien control, fire-breaks and reed clearing as EPWP	n/a	n/a
9	SI	Cape Town	Investigate with partners which Protected Areas merit World Heritage Status	n/a	n/a
9	SI	Cape Town	Ensure the biodiversity and infrastructure on the reserves is managed according to best management practices	n/a	n/a
10	SI	Cape Town	Finalise invasive species policy and submit to portfolio committee for approval	n/a	n/a
10	SI	Cape Town	Develop appropriate funding mechanisms as well as fund raising to support the BioNet implementation and management	n/a	n/a
10	SI	Cape Town	Draft an invasive species management plan for the City into NEMBA	n/a	n/a
10	SI	Cape Town	Draft management plans for individual species; sites and protected areas into NEMBA where appropriate	n/a	n/a
10	SI	Cape Town	Ensure that City-wide invasive tender is managed and when necessary renewed	n/a	n/a
10	SI	Cape Town	Set up milestones to ensure Environmental Agenda targets for invasive species are achieved by 2020	n/a	n/a
10	SI	Cape Town	Develop an invasive species monitoring and evaluation plan for the City of Cape Town	n/a	n/a
10	SI	Cape Town	Monitor and evaluate invasive species	n/a	n/a
10	SI	Cape Town	Manage a comprehensive invasive species database in compliance with NEMBA	n/a	n/a
10	SI	Cape Town	Liaise with CIB about research and monitoring programme with regards to invasive species	n/a	n/a
10	SI	Cape Town	n/a	Percent surface area of Protected Areas and BioNet in maintenance for invasive plants (cleared with three follow-up operations)	Invasion extent will be mapped for herbaceous and annuals on the Protected Areas. Invasion extent will be mapped for woody invasive species on the BioNet.
10	SI	Cape Town	n/a	Percent coverage of invasive species in aquatic areas.	Biocontrol fully integrated into aquatic weed management in the BioNet where applicable.
10	SI	Cape Town	Early Detection and Rapid Response species identified and located on city and private land. Follow up control is ongoing to prevent regrowth and to eradicate target species on selected priority sites.	Number of Early Detection and Rapid Response species identified, and reduction in occurrence compard to 2009.	Invasive species management plans for all identified EDRR species completed.
10	SI	Cape Town	n/a	Indian house crow population	eradication controls and options would have been consolidated.
10	SI	Cape Town	n/a	Population occurance of guttural toad in km2	invasive species management plan for guttural toad is completed.
10	SI	Cape Town	n/a	Mallard duck population extent	The invasive species management plan for mallard duck completed.
13	SI	Cape Town	Assist City Parks with their Biodiversity Agreement sites; ensure EMPs are completed and pursue title deed restrictions; identify new Biodiversity Agreement sites and ensure their conservation	n/a	n/a
13	SI	Cape Town	Investigate additional potentially suitable, but sustainable and compatible recreational activities linked to reserve objectives e.g. bike trails, footpaths, orienteering etc.	n/a	n/a
13	SI	Cape Town	Promote suitable events while taking cognizance of reserves’ carrying capacities e.g. concerts, film shoots, weddings etc.	n/a	n/a
13	SI	Cape Town	Promote reserves as places of safety and tranquillity	n/a	n/a
13	SI	Cape Town	Research visitor profiles and users to nature reserves and make recommendations for marketing and management	n/a	n/a
13	SI	Cape Town	Support existing sustainable utilisation of resources and investigate, where appropriate, additional possibilities	n/a	n/a
14	SI	Cape Town	Research and evaluate customer service, make recommendations and implement changes	n/a	n/a
14	SI	Cape Town	Implement risk prevention procedures at reserves for groups including evacuation plans	n/a	n/a
14	SI	Cape Town	Implement visitor safety and security measures	n/a	n/a
14	SI	Cape Town	Ensure a professional outlook that is in line with CCT branding and communication policies	n/a	n/a
14	SI	Cape Town	Review environmental education programmes and investigate what the local and provincial needs are	n/a	n/a
15	SI	Cape Town	Apply and manage external EPWP funds	n/a	n/a
15	SI	Cape Town	Maintain existing relationship with funders such as National Resource Management and Working for Wetlands	n/a	n/a
15	SI	Cape Town	Source new funding opportunities	n/a	n/a
15	SI	Cape Town	Source funding opportunities in consultation with partners	n/a	n/a
15	SI	Cape Town	Ensure appropriate resources are developed and allocated to programme needs	n/a	n/a
15	SI	Cape Town	Ensure financial controls are in place and co-ordinate any fundraising efforts	n/a	n/a
15	SI	Cape Town	Motivate for additional funds to implement the LBSAP, especially the maintenance activities from internal budgets	n/a	n/a
15	SI	Cape Town	Support ERMD in its Environmental Fiscal Reform programme	n/a	n/a
15	SI	Cape Town	Fundraising to implement LBSAP's / Business Plan	n/a	n/a
18	SI	Cape Town	Ensure the biodiversity bank of plants and seed, as well as the rare plant collections are maintained and restoration programmes are prioritised and implemented	n/a	n/a
19	SI	Cape Town	Review existing policies, identify gaps and develop new/update existing	n/a	n/a
19	SI	Cape Town	Ensure all branch strategies and policies are aligned to IDP; EDS; SDS; IMEP and ERMD’s business plan	n/a	n/a
19	SI	Cape Town	Update BioNet regularly and re- analyse when required.Ensure that climate change and other environmental changes are included in the planning	n/a	n/a
19	SI	Cape Town	Investigate embedding BioNet in an open space systems plan	n/a	n/a
19	SI	Cape Town	Mainstream approved Bioregional Plan (BP) Policy into decision making by investigating overlay zone in zoning scheme and other mechanisms	n/a	n/a
19	SI	Cape Town	Assist other City line departments in advice in respect to management of the biodiversity assets on their land	n/a	n/a
19	SI	Cape Town	Rerun workshop on the interpretation of the Biodiversity Network with council officials, consultants and DEAD&P	n/a	n/a
19	SI	Cape Town	Ensure that branch-wide priority biodiversity projects are identified and implemented on and off protected areas	n/a	n/a
19	SI	Cape Town	Train all staff on sustainable living practices	n/a	n/a
20	SI	Cape Town	Establish, where appropriate, Protected Area Advisory Committees for all protected areas under the NEMA:PAA	n/a	n/a
20	SI	Cape Town	Implement programmes and host volunteers	n/a	n/a
21	SI	Cape Town	Align City of Cape Town bylaws, policies and strategies to those at international, national and provincial levels	n/a	n/a
21	SI	Cape Town	Submit information to ERMD and IDP office to align IDP with national and provincial policies and legislation	n/a	n/a
21	SI	Cape Town	Maintain and review existing partnerships; identify appropriate new partnership and enter into agreements with new partners	n/a	n/a
21	SI	Cape Town	Attend important established forums which include but not limited to CAPE Implementing Committee, Biodiversity Planning Forum and the Fynbos Forum	n/a	n/a
21	SI	Cape Town	Ensure that Metro SE Strandveld Conservation Implementation Plan’s budget is approved and plan implemented	n/a	n/a
21	SI	Cape Town	Develop and maintain a collaborative network of internal and external partners	n/a	n/a
22	SI	Cape Town	Evaluate and monitor all programmes	n/a	n/a
23	SI	Cape Town	Review biodiversity communication, education and other relevant strategies	n/a	n/a
23	SI	Cape Town	Communicate how local communities can benefit from the BioNet	n/a	n/a
23	SI	Cape Town	Develop and implement internal and external look and feel guide	n/a	n/a
23	SI	Cape Town	Ensure signage, where possible, is up to date, promotes the City’s brand and the nature reserves	n/a	n/a
23	SI	Cape Town	Develop a general biodiversity awareness and communications plan and schedule	n/a	n/a
23	SI	Cape Town	Develop a focused invasive species awareness and communications plan and schedule	n/a	n/a
23	SI	Cape Town	Communicate the message of biodiversity conservation, especially the benefits that biodiversity provides to the community by means of appropriate media	n/a	n/a
23	SI	Cape Town	Communicate the message of invasive species, their impacts and management by means of appropriate media	n/a	n/a
23	SI	Cape Town	Maintain invasive species spotter networks	n/a	n/a
23	SI	Cape Town	Undertake awareness talks	n/a	n/a
23	SI	Cape Town	Plan, implement and coordinate exhibitions and awareness campaigns	n/a	n/a
23	SI	Cape Town	Communicate to Subcouncils on an annual basis	n/a	n/a
23	SI	Cape Town	Revise and implement strategic action plans (Environmental Education, Awareness, Community Conservation and Communication) for the protected areas	n/a	n/a
23	SI	Cape Town	Create outreach programmes to educate, train and raise awareness amongst learners, key role players and community members	n/a	n/a
23	SI	Cape Town	Update and revamp all educational interpretation at nature reserves	n/a	n/a
n/aecoservices	n/a	Cape Town	Support ERMD in ecosystem services programmes	n/a	n/a
n/aawareness	n/a	Cape Town	Develop, support and accommodate a range of accredited and non- accredited programmes in consultation with various partners	n/a	n/a
n/aawareness	n/a	Cape Town	Update event, media and other relevant communications protocol	n/a	n/a
n/aawareness	n/a	Cape Town	Update media permissions and other relevant communication lists	n/a	n/a
n/aawareness	n/a	Cape Town	Update website information	n/a	n/a
n/aawareness	n/a	Cape Town	Ensure quality control through planning, implementing and coordinating media releases, articles, filming and radio requests.	n/a	n/a
n/aawareness	n/a	Cape Town	Create awareness, educate and train learners, key role players and community members on key environmental issues	n/a	n/a
n/acapacity	n/a	Cape Town	Implement a successful Nature Conservation WIL student programme	n/a	n/a
n/acapacity	n/a	Cape Town	Apply for intern posts and host interns from time to time and when funding is available	n/a	n/a
n/acapacity	n/a	Cape Town	Investigate the linkages between the different EPWP and skills development programmes	n/a	n/a
n/acapacity	n/a	Cape Town	Ensure adequate office equipment and resources	n/a	n/a
n/acapacity	n/a	Cape Town	Ensure sufficient number and types of vehicles are provided/sourced	n/a	n/a
n/acapacity	n/a	Cape Town	Ensure systems (administration, human resources, finance) are in place to enable managers to achieve their project objectives	n/a	n/a
n/acapacity	n/a	Cape Town	Prevent accidents and minimise incidents by ensuring regular risk audits are completed of worksites in line with OH&S act	n/a	n/a
n/acapacity	n/a	Cape Town	Develop a capacity building programme	n/a	n/a
n/acapacity	n/a	Cape Town	Conduct a skills audit	n/a	n/a
n/acapacity	n/a	Cape Town	Align skills audit; capacity building programme to develop branch’s WPSDP.	n/a	n/a
n/acapacity	n/a	Cape Town	Develop a career-pathing and mentorship plan/programme	n/a	n/a
n/acapacity	n/a	Cape Town	Identify mentors and mentees within the branch	n/a	n/a
n/acapacity	n/a	Cape Town	Implement the programme	n/a	n/a
n/aCC	n/a	Cape Town	Investigate how the impacts of global environmental change (including climate change) can be incorporate into the management of the protected areas	n/a	n/a
n/acollab	n/a	Cape Town	Provide Biodiversity Land Use advice when required and monitor off-reserve biodiversity sites	n/a	n/a
n/acollab	n/a	Cape Town	Investigate and map ecological infrastructure in the BioNet	n/a	n/a
n/acollab	n/a	Cape Town	Develop a database and protocols for knowledge management	n/a	n/a
n/aconflicts	n/a	Cape Town	Ensure that relevant urban wildlife conflicts are managed	n/a	n/a
n/adata	n/a	Cape Town	Complete ground-truthing of the wetland layer of the Biodiversity Network	n/a	n/a
n/adata	n/a	Cape Town	Ensure wetland classification in BioNet is updated with latest terminology	n/a	n/a
n/adata	n/a	Cape Town	Map ecosystem services and infrastructure for the BioNet	n/a	n/a
n/adata	n/a	Cape Town	Align & initiate research priorities and opportunities with key research institutions; particularly in the field of ecological restoration	n/a	n/a
n/aincentives	n/a	Cape Town	Investigate which by-laws need to be developed	n/a	n/a
n/aincentives	n/a	Cape Town	Gazette the new vlei by-law	n/a	n/a
n/aincentives	n/a	Cape Town	Ensure, if possible, conservation rates rebate remains in CCT’s policy	n/a	n/a
n/aincentives	n/a	Cape Town	Ensure Dassenberg Coastal Catchment Partnership land banking framework is implemented	n/a	n/a
n/aplanning	n/a	Cape Town	Investigate the development of additional BioNet implementation frameworks	n/a	n/a
n/aplanning	n/a	Cape Town	Review LBSAP	n/a	n/a
n/aplanning	n/a	Cape Town	Set up processes to ensure Environmental Agenda targets for biodiversity conservation are achieved by 2020	n/a	n/a
n/aplanning	n/a	Cape Town	Review protected areas management plans and update if necessary for existing sites and develop management plans for new sites	n/a	n/a
n/aplanning	n/a	Cape Town	Implement the protected areas management plans	n/a	n/a
n/aplanning	n/a	Cape Town	Develop desired states for each protected area aligned to overall desired state	n/a	n/a
n/aplanning	n/a	Cape Town	Develop CDF’s and detailed precinct plans for each Protected Area where appropriate	n/a	n/a
n/aplanning	n/a	Cape Town	Develop and implement an Annual Plan of Operation framework linked to LBSAP, management plan, M&E plan, strategic planning framework and budget	n/a	n/a
n/aplanning	n/a	Cape Town	Develop relevant subsidiary plans, especially restoration, security, fire and alien management	n/a	n/a
n/aplanning	n/a	Cape Town	Develop and implement a protected area’s infrastructure plan	n/a	n/a
n/aplanning	n/a	Cape Town	Ensure that Faunal Standard Operating Procedure is implemented	n/a	n/a
n/aplanning	n/a	Cape Town	Implement management and subsidiary plans for protected areas	n/a	n/a
n/aplanning	n/a	Cape Town	Develop and update minimum standards and criteria for all programmes	n/a	n/a
n/aplanning	n/a	Cape Town	Develop an Ecological Monitoring Plan for Biodiversity in the City	n/a	n/a
n/aplanning	n/a	Cape Town	Rationalise existing monitoring programmes	n/a	n/a
n/aplanning	n/a	Cape Town	Develop and implement appropriate ecological monitoring programmes for Protected Areas	n/a	n/a
n/aplanning	n/a	Cape Town	Monitor key indicators off-Protected Areas	n/a	n/a
n/aplanning	n/a	Cape Town	Complete PA Reviews for each of the nature reserves	n/a	n/a
n/aplanning	n/a	Cape Town	Complete METT assessments every five years or as requested by Department of Environmental Affairs	n/a	n/a
n/aplanning	n/a	Cape Town	Complete PA Reviews for each of the nature reserves	n/a	n/a
n/aplanning	n/a	Cape Town	Develop an ecological integrity monitoring programme	n/a	n/a
n/aplanning	n/a	Cape Town	Undertake an holistic review of the management of the nature reserves	n/a	n/a
n/aplanning	n/a	Cape Town	Investigate how to monitor the impacts of climate change as well as the contribution to climate change resilience	n/a	n/a
n/aplanning	n/a	Cape Town	Continuously refine quarterly and annual reporting templates and ensure completion	n/a	n/a
n/apollution	n/a	Cape Town	Liaise with Scientific Services and Environmental Health on water quality when necessary results and undertake additional samples	n/a	n/a
n/asocio-economic	n/a	Cape Town	Draft marketing, visitor, recreation and tourism strategies	n/a	n/a
n/asocio-economic	n/a	Cape Town	Develop green jobs policy in consultation with all branches in ERMD	n/a	n/a
n/asocio-economic	n/a	Cape Town	Grow, develop and institutionalise the Green Jobs Unit	n/a	n/a
n/asocio-economic	n/a	Cape Town	Implement four green job pilot projects	n/a	n/a
n/asocio-economic	n/a	Cape Town	Develop SSMEs as part of the green economy	n/a	n/a
n/asocio-economic	n/a	Cape Town	Develop, if appropriate, a green jobs tender	n/a	n/a
n/asocio-economic	n/a	Cape Town	Review entrance fees every year to promote equitable access to all nature reserves	n/a	n/a
n/asocio-economic	n/a	Cape Town	Align, standardise and implement personal performance with Council’s Integrated Performance Management processes	n/a	n/a
n/atrade	n/a	Cape Town	Liaise with Safety and Security to ensure the optimal management of the security of staff and visitors and minimise illegal activities	n/a	n/a
n/atrade	n/a	Cape Town	Liaise with researchers involved in medicinal biodiversity trade in the City to resolve a way forward	n/a	n/a
1	SI	Chicago	Create new programs to work with large land owners to enhance the quality of their natural lands.	n/a	n/a
7	SI	Chicago	Support long-term options for hydrologic separation of the Chicago River that support fish habitat and biodiversity.	n/a	n/a
9	SI	Chicago	Acquire or protect additional unprotected natural areas in the city, especially along the riverfront.	n/a	n/a
9	SI	Chicago	Work with land managers to set targets and identify priority land for acquisition, protection, and natural area expansion.	n/a	n/a
13	SI	Chicago	Explore innovative ways to inspire new connections with nature for the public.	n/a	n/a
23	SI	Chicago	Initiate a “Backyard Biodiversity” outreach campaign that engages large property owners and homeowners to protect and expand wildlife habitat on private land.	n/a	n/a
23	SI	Chicago	Support professional consistent, ongoing monitoring, and link with citizen science.	n/a	n/a
23	SI	Chicago	Assess and improve the ecoliteracy of Chicago residents on urban ecosystems.	n/a	n/a
n/aCC	n/a	Chicago	Establish a climate-ready checklist for restoration projects to ensure today’s efforts will be sustained in the face of climate change.	n/a	n/a
n/aconflicts	n/a	Chicago	Create new integrated approaches to human-wildlife conflicts.	n/a	n/a
n/aincentives	n/a	Chicago	Use the city’s built infrastructure to improve biodiversity where possible and encourage architects to create designs that are safe for birds and other wildlife.	n/a	n/a
n/aplanning	n/a	Chicago	Publish management plans for all natural areas for public participation and engagement.	n/a	Publish management plans for all natural areas for public participation and engagement.
n/asocio-economic	n/a	Chicago	Increase awareness of and opportunities for ecotourism in Chicago.	n/a	n/a
1	SI	Copenhagen	Developing and implementing an action plan for the strategic selection and purchase of areas for establishing new green municipal areas in urban development areas. This initiative may also include areas in the existing city.	[%] of Copenhageners in urban development areas are within less than a 15-minute walk from a park, beach, nature area or harbour bath.	n/a
1	SI	Copenhagen	Developing a greenification tool that the City of Copenhagen will use to specify demands concerning the quality and quantity of urban nature in public works projects.	[% of ] Copenhageners are satisfied with the amount of vegetation in streets, alleys and city squares.	n/a
2	SI	Copenhagen	Developing an action plan for green links in Copenhagen. The map should include existing and potential green links seen in relation to climate adaptation, biodiversity and dispersal corridors and recreational connections.	[% of ] Copenhageners are satisfied with the amount of vegetation in streets, alleys and city squares.	n/a
11	SI	Copenhagen	Establishing partnerships between the City of Copenhagen, utility companies, and private landowners and initiating projects aimed at managing rainwater on private land.	[%] of Copenhageners find that they take active part in the effort to create more and better urban nature.	City of Copenhagen annually carries out 50 partnership projects with an emphasis on urban nature.
12	SI	Copenhagen	Developing a tree policy and administrative guidelines for preserving, planting and caring for trees in Copenhagen, securing the selection of species of trees and safeguarding trees deemed worthy of preservation.	[%] Copenhagen’s total area is covered by tree crowns.	n/a
12	SI	Copenhagen	Developing and implementing an action plan for planting 100,000 trees in Copenhagen by 2025.	[%] Copenhagen’s total area is covered by tree crowns.	n/a
13	SI	Copenhagen	Developing a policy for the cemeteries owned by the City of Copenhagen. The policy should increase the focus on the cemeteries’ recreational potential and ensure that they are included as an active part of Copenhageners’ recreational life.	n/a	n/a
14	SI	Copenhagen	Conducting user studies in green municipal areas. The citizens’ behaviour and needs are documented in annual user interviews and park counts.	users are satisfied with the quality of the parks, cemeteries and nature areas in the City of Copenhagen	n/a
14	SI	Copenhagen	Coordinating the initiatives of the City of Copenhagen regarding communication about urban nature and launching new communication and learning initiatives. The new initiatives should have particular emphasis on the learning perspective for children and young people. These initiatives will be implemented in cooperation with the City’s nature schools and staffed playgrounds.	n/a	n/a
15	SI	Copenhagen	Establishing an annual urban nature fund to supplement existing works budgets, where it is relevant to strengthen urban nature.	n/a	n/a
15	SI	Copenhagen	Establishing an annual urban nature fund to support private initiatives fund aimed at creating more urban nature in Copenhagen. Among other purposes, the fund may be used to co-fund the planting of trees in private streets, volunteer nature management and efforts to safeguard endangered species. The fund may also be used to apply for co-funding from external foundations.	n/a	City of Copenhagen annually carries out 50 partnership projects with an emphasis on urban nature.
16	SI	Copenhagen	Conducting a pilot project for a long-term strategic management of urban nature, including strategic priorities for operational funds, replacement and improvement of urban nature and resource allocations.	n/a	The City of Copenhagen annually launches two nature maintenance projects in green municipal areas.
16	SI	Copenhagen	Carrying out a pilot project across administrative boundaries with the purpose of utilizing existing green operational competences in the administrations more efficiently.	n/a	n/a
17	SI	Copenhagen	Establishing a think tank to set the course, inspire and create images of/ visions for incorporating urban nature into plans for managing cloudbursts. Developing a catalogue of green solutions to manage cloudbursts.	n/a	n/a
19	SI	Copenhagen	Developing and implementing an action plan for nature management in the green areas owned by the City of Copenhagen, including efforts to eradicate invasive species, nature rehabilitation, adaptive nature management and establishing competences in the city administration.	n/a	The City of Copenhagen annually launches two nature maintenance projects in green municipal areas.
19	SI	Copenhagen	Analysing how the City of Copenhagen currently incorporates urban nature into urban planning and developing a new procedure for incorporating urban nature into the planning process.	n/a	Urban nature is incorporated into every phase of urban planning in the City of Copenhagen
19	SI	Copenhagen	Developing a catalogue of solutions involving urban nature to be used in connection with public works projects.	n/a	n/a
21	SI	Copenhagen	Establishing partnerships in urban development areas.	n/a	n/a
21	SI	Copenhagen	Establishing partnership projects on municipal land.	n/a	n/a
21	SI	Copenhagen	Establishing partnerships between the City of Copenhagen, companies, non-municipal green enthusiasts, non-profit housing associations and others.	[%] of Copenhageners find that they take active part in the effort to create more and better urban nature.	City of Copenhagen annually carries out 50 partnership projects with an emphasis on urban nature.
23	SI	Copenhagen	Charting existing nature resources in Copenhagen. This initiative should be carried out in cooperation with local citizens and green interest organizations.	n/a	n/a
23	SI	Copenhagen	Establishing partnerships in green municipal areas, including volunteer nature management, grazing guilds etc.	n/a	n/a
n/anativespecies	n/a	Copenhagen	Developing and implementing an action plan for endangered species in Copenhagen.	n/a	n/a
n/adata	n/a	Copenhagen	Developing analyses of green areas to document the value of green areas in Copenhagen. This includes a dialogue with developers and clients and the development of business cases. The initiative may be carried out in cooperation with institutions of higher learning.	n/a	n/a
n/aincentives	n/a	Copenhagen	Developing a greenification tool that the City of Copenhagen will use to specify demands concerning the quality and quantity of urban nature in local planning.	n/a	Urban nature is incorporated into every phase of urban planning in the City of Copenhagen
n/aincentives	n/a	Copenhagen	Developing a catalogue of solutions that involve urban nature to be used in connection with urban development.	n/a	Urban nature is incorporated into every phase of urban planning in the City of Copenhagen
n/aincentives	n/a	Copenhagen	Developing a catalogue of urban nature solutions to be used in non-municipal areas.	n/a	n/a
n/aplanning	n/a	Copenhagen	Developing a new concept for action plans for each urban district.	n/a	n/a
1	SI	Dublin	Prioritise the implementation of Actions 2, 3, 5, and 7 within Dublin City’s Green Infrastructure Network	n/a	n/a
1	SI	Dublin	Investigate the opportunities for rehabilitating the Santry River corridor	n/a	n/a
2	SI	Dublin	Continue to co-operate with neighbouring Local Authorities, and the Office of Public Works, on Green Infrastructure Planning to protect, and where possible enhance, the connectivity of biodiversity across County Dublin	n/a	n/a
5	SI	Dublin	Promote best practice guidance to maintain urban birds favourable conservation status	n/a	n/a
5	SI	Dublin	*A survey of species nesting along the City’s waterways, and nesting gulls, will be a priority of this Action	n/a	n/a
6	SI	Dublin	*Marsh Fritillary Butterfly: Survey extent on North Bull Island	n/a	n/a
8.1	SI	Dublin	*Otters: Survey of River Tolka and River Dodder undertaken in 2010-2012. Focus on Rivers Liffey, Camac, Santry, and Mayne	n/a	n/a
8.1	SI	Dublin	*Facilitate Daubenton Bat Surveying with Bat Conservation Ireland	n/a	n/a
8.2	SI	Dublin	*Frog, Newt, Lizard: To be surveyed as part of Action 6	n/a	n/a
10	SI	Dublin	*Control of noxious and invasive species	n/a	n/a
10	SI	Dublin	*Identify demonstration sites for the implementation of Action 8 and Action 9	n/a	n/a
10	SI	Dublin	Prepare and implement an Invasive Species Action Plan for Dublin City	n/a	n/a
10	SI	Dublin	Continue to work with all stakeholders to manage source populations and pathways of Invasive Alien Species in the greater Dublin area	n/a	n/a
10	SI	Dublin	*Management of Invasive Species on River Dodder Catchment	n/a	n/a
10	SI	Dublin	*Control of Invasive Species within the Dublin Mountains	n/a	n/a
13	SI	Dublin	*Tailoring of existing management for the benefit of site-specific biodiversity	n/a	n/a
13	SI	Dublin	*Management of recreational impacts to sensitive habitats	n/a	n/a
13	SI	Dublin	Investigate opportunities to develop mixed- broadleaved woodland adjacent to recreation trails	n/a	n/a
19	SI	Dublin	Prepare and implement, in cooperation with the Office of Public Works, a manual of best practice management techniques for the conservation of biodiversity within Public Parks	n/a	n/a
19	SI	Dublin	*Communicate the availability and significance of new information to all Dublin City Council departments within six weeks of uploading data	n/a	n/a
21	SI	Dublin	Develop, in cooperation with the National Parks and Wildlife Service, the Dublin Naturalists’ Field Club, Birdwatch Ireland, Inland Fisheries Ireland, and other partners as appropriate, site- specific best management guidelines for Areas identified under Action 5, and communicate with landowners and users	n/a	n/a
21	SI	Dublin	Revise and publish ‘The Flora of Inner Dublin’, with an additional focus on the botanical history and significance of the Royal Canal and Grand Canal, in collaboration with the Dublin Naturalists’ Field Club and Waterways Ireland	n/a	Revise and publish ‘The Flora of Inner Dublin’, with an additional focus on the botanical history and significance of the Royal Canal and Grand Canal, in collaboration with the Dublin Naturalists’ Field Club and Waterways Ireland
21	SI	Dublin	Publish ‘The Flora of North Bull Island’ in collaboration with the Dublin Naturalists’ Field Club and Dublin Bay Biosphere Partnership	n/a	Publish ‘The Flora of North Bull Island’ in collaboration with the Dublin Naturalists’ Field Club and Dublin Bay Biosphere Partnership
21	SI	Dublin	Implement and promote the objectives of the Dublin Bay Biosphere Partnership	n/a	n/a
21	SI	Dublin	Continue to work with the Dublin Mountains Partnership to ensure that biodiversity conservation is incorporated into an integrated plan for the area	n/a	n/a
21	SI	Dublin	*Ensure the management of the River Dodder and River Mayne riparian zones by Dublin City Council complements the management of the opposite riparian zones by neighbouring local authorities	n/a	n/a
21	SI	Dublin	*Ensure the management of the River Liffey Valley and River Tolka Valley by Dublin City Council complements the management within neighbouring local authorities	n/a	n/a
21	SI	Dublin	Work with NGOs to develop opportunities for conservation volunteering within Dublin City, and to facilitate training and guidance for biological recording	n/a	n/a
21	SI	Dublin	*Facilitate Coastwatch Survey with Coastwatch Ireland	n/a	n/a
23	SI	Dublin	Facilitate an annual workshop/seminar for information exchange between biodiversity experts, Dublin City Council, and other relevant bodies	n/a	n/a
23	SI	Dublin	Co-ordinate a series of awareness, education, and volunteering events around the City’s rivers and canals as part of an annual biodiversity awareness programme, which contributes to the achievement of objectives under the Water Framework Directive	n/a	n/a
23	SI	Dublin	Communicate biodiversity messages set out in Table 6 through all available channels, and as a feature of all biodiversity initiatives within Dublin City	n/a	n/a
23	SI	Dublin	Prepare and implement an annual biodiversity awareness programme	n/a	annual biodiversity awareness program
23	SI	Dublin	*Facilitate four volunteer activities annually with Conservation Volunteers Ireland	n/a	annual volunteer activities
n/anativespecies	n/a	Dublin	Develop, in co-operation with the National Parks and Wildlife Service, the Dublin Naturalists’ Field Club, Birdwatch Ireland, Inland Fisheries Ireland, Waterways Ireland, and other partners as appropriate, site-specific best management guidelines for legally protected species within Dublin City, and communicate with landowners and users	n/a	site-specific best management guidelines for legally protected species within Dublin City,
n/aawareness	n/a	Dublin	*Communicate messages through Dublin City Council’s communication channels, i.e. Website, Social Media, Firstpost, LiveDrive, and Classmate	n/a	n/a
n/aawareness	n/a	Dublin	*Communicate messages, as relevant to the event, on all promotional material and media releases undertaken as part of Action 25	n/a	n/a
n/aawareness	n/a	Dublin	Develop a Conservation Ranger Programme for North Bull Island	n/a	n/a
n/acollab	n/a	Dublin	Undertake an annual review of the implementation of all Actions contained within this Biodiversity Action Plan	n/a	annual review
n/acollab	n/a	Dublin	Continue to map the distribution, and assess the abundance and conservation status of legally protected species within Dublin City	n/a	n/a
n/acollab	n/a	Dublin	Continue to map the distribution and abundance of species identified under the Dublin City Urban Birds Project	n/a	n/a
n/acollab	n/a	Dublin	Identify and map all areas of conservation value within Dublin City, in conjunction with the National Parks and Wildlife Service, the Dublin Naturalists' Field Club, and other partnerns as appropriate	n/a	n/a
n/acollab	n/a	Dublin	*Map a sample of public parks to establish the extent of pesticide use (rationale for their use above alternative methods, volume, and application method)	n/a	n/a
n/acollab	n/a	Dublin	Continue to populate Dublin City Council’s Geographical Information Systems with up-to-date biodiversity data, and ensure all departments and decision-makers have access to same	n/a	n/a
n/acollab	n/a	Dublin	*Ensure data collected as part of Actions 2, 4, and 5, are uploaded to Dublin City Council’s Geographical Information Systems within six weeks of collection	n/a	n/a
n/acollab	n/a	Dublin	Work with the National Biodiversity Data Centre, Dublin Day Biosphere Partnership, and others, to publish annual up-to-date maps and inventories of taxonomic groups within Dublin City	n/a	n/a
n/acollab	n/a	Dublin	Review all Dublin City biodiversity resources, update where appropriate, and develop a ‘frequently asked questions’ document for biodiversity matters in Dublin City	n/a	n/a
n/adata	n/a	Dublin	*Plants: A survey of all previously recorded sites will be a priority of this Action.	n/a	n/a
n/adata	n/a	Dublin	Establish the current conservation status of all semi-natural grasslands identified by the Dublin City Semi-Natural Grasslands Survey (2007), wetlands identified by the Dublin City Habitat Map (2006), and hedgerows identified by the Dublin City Hedgerow Survey (2006)	n/a	n/a
n/adata	n/a	Dublin	*Establish current ecological status of sites to use as a baseline for measuring change	n/a	n/a
n/aincentives	n/a	Dublin	Evaluate the biodiversity potential of public parks participating in the Green Flag Award Scheme	n/a	n/a
n/apollution	n/a	Dublin	Prepare and implement a pesticide reduction strategy within Dublin City Council	n/a	n/a
n/apollution	n/a	Dublin	*Identify four case-study public parks, and implement a 50% reduction in pesticide use (based on use during 2014-2015)	pesticide use change	n/a
n/asocio-economic	n/a	Dublin	Work with City Arts Office to devise and implement an art and ecology strategy	n/a	n/a
1	SI	Edinburgh	Identify further Local Geodiversity Sites including geomorphologic and building stone sites and maintain list of potential sites in Edinburgh. Designate further sites as appropriate.	n/a	n/a
1	SI	Edinburgh	Continue to implement Site of Special Scientific Interest (SSSI) grassland management plan for Holyrood Park as agreed with SNH.	n/a	n/a
1	SI	Edinburgh	Through active management, continue to increase diversity within meadow habitats at the following CEC Natural Heritage Service-managed sites: Meadows Yard LNR, Craigmillar Castle Park, Hermitage of Braid and Blackford Hill LNR, Easter Craiglockhart Hill LNR, Wester Craiglockhart Hill SSSI, Burdiehouse Burn Valley Park LNR, Cammo Estate and Bavelaw Marsh SSSI.	n/a	n/a
1	SI	Edinburgh	Establish three new wildflower meadows in areas of Holyrood Park outwith the SSSI.	n/a	n/a
1	SI	Edinburgh	Restore the species-rich grassland at Murder Acre using grazing.	n/a	n/a
1	SI	Edinburgh	Implement a heather management, grazing and muirburn programme in Bonaly Country Park.	n/a	n/a
1	SI	Edinburgh	Urban meadows - Edinburgh Living Landscapes programme: Manage and maintain up to 70 urban meadow sites across the city incorporating mixed floral meadows, native wildflower meadows and grass meadow sites.	urban meadow sites maintained	n/a
1	SI	Edinburgh	Contribute to RSPB Giving Nature a Home programme on campus through habitat creation and similar.	n/a	n/a
1	SI	Edinburgh	Identify key woodland projects and sites to direct FCS WIAT funding.	n/a	n/a
1	SI	Edinburgh	Deliver WIAT funding to enable management of urban woodlands.	n/a	n/a
1	SI	Edinburgh	Identify sites or projects which require a woodland management plan and can be funded under Woodlands in and around towns (WIAT).	n/a	n/a
1	SI	Edinburgh	Identify sites or projects which would benefit from woodland management as part of the WIAT scheme from FCS.	n/a	n/a
1	SI	Edinburgh	Identify opportunities for river restoration which can be funded through the Water Environment Fund.	n/a	n/a
1	SI	Edinburgh	Manage River Almond woodlands in partnership with Friends group.	n/a	n/a
1	SI	Edinburgh	Manage 3 reservoirs within Pentlands Hill Regional Park which are owned by CEC.	n/a	n/a
1	SI	Edinburgh	Maintain the 5 Biodiversity Boost habitat improvement sites along the Water of Leith. Seek funding to extend this network to more sites.	n/a	n/a
1	SI	Edinburgh	Develop and implement an ecological management plan, which should include: Identification of ecological management compartments along the Water of Leith valley (to be conducted in conjunction with the survey of woodland along the river that has been conducted); Identification of areas where there is the potential for habitat enhancement/creation or the restoration of habitat links; Production of …	n/a	n/a
1	SI	Edinburgh	Identify sites suitable for riparian woodland creation or enhancement.	n/a	n/a
1	SI	Edinburgh	Continue to block ditches and remove encroaching trees at Red Moss lowland raised bog.	n/a	n/a
1	SI	Edinburgh	Identify opportunities to manage and restore wetlands and peatlands for species enhancement and carbon storage.	n/a	n/a
1	SI	Edinburgh	Manage and enhance ponds and wetlands at Cammo canal, Blackford Pond, Easter Craiglockhart Hill wetland.	n/a	n/a
2	SI	Edinburgh	Identify, develop and support strategic green network and landscape scale partnership projects to restore, create or reconnect habitats.	n/a	n/a
2	SI	Edinburgh	Undertake research into site connectivity for key plant species within the city to understand the ecological dynamics of greenspace.	n/a	n/a
2	SI	Edinburgh	Promote green infrastructure to help nature to adapt to climate change by strengthening habitat networks, reducing habitat fragmentation and providing opportunities for species to migrate.	n/a	n/a
2	SI	Edinburgh	Hedgerows and hedgerow trees: Carry out a programme of enhancement and creation of hedgerows to improve, extend and link existing habitats.	n/a	n/a
2	SI	Edinburgh	Develop wildlife projects such as bird, bee and bat boxes, habitat creation or similar.	n/a	n/a
2	SI	Edinburgh	Continue to delivery woodland network expansion projects.	n/a	n/a
2	SI	Edinburgh	Deliver the River Almond barriers project by identifying the best solution for improved fish passage on the river, either removal of obstructions or construction/repair of fish passages.	n/a	n/a
2	SI	Edinburgh	Green Infrastructure - Promote green infrastructure in the built environment to help nature to adapt to climate change by strengthening habitat networks, reducing habitat fragmentation and providing opportunities for species to migrate.	n/a	n/a
2	SI	Edinburgh	Birds and bats - request the installation of boxes in new developments for bats and birds such as swifts and house sparrows.	n/a	n/a
2	SI	Edinburgh	Swifts - request the installation of boxes in buildings undergoing repair and/or maintenance.	n/a	n/a
2	SI	Edinburgh	Insect boxes - Request the installation of boxes in new developments, parks and school grounds.	n/a	n/a
2	SI	Edinburgh	Brownfield site habitats - promote the importance of brownfield sites for biodiversity, including having a network of ‘stepping stone’ sites as some sites are developed.	n/a	n/a
3	SI	Edinburgh	Continue to monitor the breeding habitat, distribution and success of breeding raptors (Sparrowhawks, Buzzards and Peregrines) in Edinburgh.	n/a	n/a
3	SI	Edinburgh	Provide low cost nesting and habitat boxes for community greenspace projects.	n/a	n/a
3	SI	Edinburgh	Swifts- Monitor and record use of new boxes.	n/a	n/a
4	SI	Edinburgh	Run tree nursery project to provide new tree stock for CEC parks and woodlands.	n/a	n/a
4	SI	Edinburgh	Continue to deliver the Conifer Trust project to plant endangered Conifers in Council owned parks and greenspace.	n/a	n/a
4	SI	Edinburgh	Act to conserve the known population of Adder’s-tongue fern (Ophioglossum vulgatum) at Holyrood Park.	n/a	n/a
4	SI	Edinburgh	Attempt to establish new populations of Maiden Pink at historical sites around the city.	n/a	n/a
4	SI	Edinburgh	Act to conserve the existing and newly established populations of Maiden Pink at Holyrood Park.	n/a	n/a
4	SI	Edinburgh	Act to conserve known populations of Purple milk-vetch (Astragalus danicus), an Endangered and UKBAP Priority Species found in Holyrood Park, via trial management regime.	n/a	n/a
4	SI	Edinburgh	Act to conserve known populations of Sieve-toothed moss (Coscinodon cribrosus), a Nationally Scarce species found in Holyrood Park.	n/a	n/a
4	SI	Edinburgh	Act to conserve known populations of Spring Sandwort (Minuartia verna) in Holyrood Park. This species is Near Threatened and Nationally Scarce.	n/a	n/a
4	SI	Edinburgh	Establish new populations at sites where Sticky Catchfly occurred in the past.	n/a	n/a
4	SI	Edinburgh	Act to conserve existing populations of Sticky Catchfly at Holyrood Park.	n/a	n/a
4	SI	Edinburgh	Work with Inch Nursery on growing new plants and replacement of failed plants where appropriate.	n/a	n/a
4	SI	Edinburgh	Investigate additional locations for new plantings e.g. Bonaly, Hillend Country Parks.	n/a	n/a
4	SI	Edinburgh	Continue to monitor Juniper in Pentland Hills Regional Park.	n/a	n/a
4	SI	Edinburgh	Monitor the re-introduction of Pillwort to SWT Bawsinch reserve. Progress the reintroduction of Pillwort to other historical sites in Edinburgh.	n/a	n/a
4	SI	Edinburgh	Review rare plants list and scope future monitoring and habitat conservation work. RZSS to support with interpretation and re-introductions where appropriate.	n/a	n/a
4	SI	Edinburgh	Establish more colonies on Wester Craiglockhart Hill and Blackford Hill.	n/a	n/a
4	SI	Edinburgh	Monitor populations of Sticky catchfly (Silene viscaria).	n/a	n/a
4	SI	Edinburgh	Street Trees - In line with Street Design Guidance incorporate guidance on street trees and greening in the updated Edinburgh Design Guidance. Undertake monitoring.	n/a	n/a
5	SI	Edinburgh	Replace or create tern rafts at Port Edgar or Granton to increase the number of breeding sites available to terns in the Firth of Forth in addition to the Forth Islands SPA and Imperial Dock SPA.	n/a	n/a
5	SI	Edinburgh	Protect intertidal habitats and shorebirds through casework and monitoring.	n/a	n/a
5	SI	Edinburgh	Access existing surveys (SOC/BTO) of high tide roosts to identify important sites. Carry out further studies if required possibly as a student project. Identify development and disturbance pressures, opportunities for artificial roosts and interpretation and measures to minimise disturbance on important sites.	n/a	n/a
5	SI	Edinburgh	Carry out WeBs counts on CEC Natural Heritage sites to help monitor coastal habitat and bird populations.	n/a	n/a
5	SI	Edinburgh	Continue to monitor populations of terns breeding and nesting around the Firth of Forth.	n/a	n/a
5	SI	Edinburgh	Encourage other BBS in the CEC area, in both urban and peri-urban sites, to build up monitoring data.	n/a	n/a
6	SI	Edinburgh	Continue to carry out generic butterfly surveys to build an understanding of changing populations at the following managed sites: Holyrood Park, Cammo Estate LBS, Meadows Yard LNR, Craigmillar Castle Park and Hermitage of Braid & Blackford Hill LNR.	frequency of surveys	n/a
6	SI	Edinburgh	Continue to carry out butterfly transects to build an understanding of changing populations and monitor habitats at the following Natural Heritage Service-managed sites: Burdiehouse Burn Valley Park, Cammo Estate LBS, Meadows Yard LNR, Craigmillar Castle Park and Hermitage of Braid & Blackford Hill LNR.	n/a	n/a
6	SI	Edinburgh	Suitability assessment of introduction sites for Common Rock-rose (Helianthemum nummularium) as food plant for Northern Brown Argus.	n/a	n/a
6	SI	Edinburgh	Butterfly Conservation’s ‘Urban Butterfly Project’ will encourage the recording of butterflies in a range of urban green spaces. Survey volunteers will be trained to identify butterflies, and a provided with identification materials. The results of these surveys may influence habitat creation and management work.	n/a	n/a
6	SI	Edinburgh	Butterfly Conservation carry out survey and monitoring work across Edinburgh including transects across key sites and habitat management projects to benefit butterflies and moths. Monitor spread of Small Skipper and Speckled Wood. To increase the recording effort for moths especially in the uplands, grasslands (including day-flying moths) and valley woodlands.	n/a	n/a
6	SI	Edinburgh	Continue to monitor the known populations of Green hairstreak in the PHRP via butterfly transects.	n/a	n/a
6	SI	Edinburgh	Commission a specialist survey to establish if this nationally scarce micromoth remains extant within Holyrood.	n/a	n/a
6	SI	Edinburgh	Survey for the presence of Northern Brown Argus (Aricia artaxerxes), a UKBAP Priority Species found at Holyrood Park and act to conserve known populations of Common Rock-rose (Helianthemum nummularium).	frequency of surveys	n/a
6	SI	Edinburgh	Establish distribution map for wood sage (Teucrium scorodonia), the foodplant of this plume moth, and distribution of the plume moth caterpillar.	n/a	Establish distribution map for wood sage (Teucrium scorodonia), the foodplant of this plume moth, and distribution of the plume moth caterpillar.
6	SI	Edinburgh	Continue to monitor the known population of Small Pearl-bordered fritillary at Balerno Common SSSI via butterfly transects.	n/a	n/a
6	SI	Edinburgh	Continue to implement the site management plan to benefit Small Pearl Bordered Fritillary at Red Moss Reserve, and monitor the population.	n/a	n/a
6.5	SI	Edinburgh	Promote use of the Edinburgh native meadow Species Mix to maximise benefits to invertebrates.	n/a	n/a
6.5	SI	Edinburgh	Install beepols for at least four bumble bee colonies within South West Neighbourhood Parks.	n/a	n/a
6.5	SI	Edinburgh	Increase knowledge of bee populations by recording the presence of bee species at Ranger- managed sites throughout Edinburgh.	n/a	n/a
6.5	SI	Edinburgh	British Dragonfly Society carries out a range of projects relating to dragonfly conservation in the area including recording and practical conservation management and will continue to develop projects throughout the plan.	n/a	n/a
6.5	SI	Edinburgh	Encourage research into identifying habitat improvements to help species spread.	n/a	n/a
7	SI	Edinburgh	After completion of the River Almond barriers removal project, monitor fish species and numbers moving up and down river post construction.	n/a	n/a
8.1	SI	Edinburgh	Assess feasibility of developing a water vole project. Survey to confirm presence at previously reported sites. Consider feasibility of catchment wide project, mink issues etc.	n/a	n/a
8.1	SI	Edinburgh	The Mammal Group will take part in BioBlitz undertaking small mammal trapping -subject to members being available. They will also verify all mammal records (terrestrial and marine) for the area that come in via iRecord and iSpot. The Mammal Group will also share data with TWIC and verify any mammal records that come into TWIC. The group will host a workshop focusing on specific species. The group…	n/a	n/a
8.1	SI	Edinburgh	Ensure all CEC woodland management plans fully take account of badger setts, foraging habitats and routes and connectivity to other foraging sites.	n/a	n/a
8.1	SI	Edinburgh	Continue to work with the Lothian Bat Group to monitor bats on CEC Natural Heritage Service sites.	n/a	n/a
8.1	SI	Edinburgh	Continue to monitor bat boxes as part of the bat roost scheme. Continue to liaise with land owners and land managers to identify suitable sites for the provision and erection of bat boxes. To carry out ad hoc recording and roost visits.	n/a	n/a
8.1	SI	Edinburgh	Assess potential for water vole reintroductions at historic sites.	n/a	n/a
8.2	SI	Edinburgh	Monitor and survey new populations of reptiles in the Lothians.	n/a	n/a
8.2	SI	Edinburgh	Carry out survey and advisory work at known or potential Great Crested Newt sites as required.	n/a	n/a
8.2	SI	Edinburgh	Monitor existing priority sites for amphibians.	n/a	n/a
8.3	SI	Edinburgh	Fungus Group of South East Scotland (FGSES) to provide habitat management advice for fungi. FGSES to provide records from forays and promote recording at locations important for fungi.	n/a	n/a
9	SI	Edinburgh	Respond to casework relating to all protected sites, windfarms and other relevant issues.	n/a	n/a
9	SI	Edinburgh	Manage Local Nature Reserves and other natural heritage parks to benefit biodiversity.	n/a	n/a
9	SI	Edinburgh	Designate Cammo Estate as a Local Nature Reserve.	n/a	n/a
9	SI	Edinburgh	Secure WIAT funding for qualifying Council owned woodlands.	n/a	n/a
9	SI	Edinburgh	Ensure appropriate emphasis placed on the Firth of Forth SPA when dealing with casework and conservation projects arising from the LBAP. The SPA is the most important area within CEC boundary and is of international importance.	n/a	n/a
9	SI	Edinburgh	Undertake work to progress creation of a Marine SPA in the Forth.	n/a	n/a
9	SI	Edinburgh	Undertake all Natura casework associated with Firth of Forth SPA, as required.	n/a	n/a
9	SI	Edinburgh	Act to conserve the coastal sand dunes (a UKBAP Priority Habitat) at Cramond. Identify any other threats to this habitat such as visitor pressure, fly-tipping and erosion.	n/a	n/a
10	SI	Edinburgh	Monitor and control invasive plant species on CEC Natural Heritage Service-managed sites.	n/a	n/a
10	SI	Edinburgh	Provide information about INNS identification and removal as part of Edinburgh Living Landscapes training for Council grounds maintenance staff.	n/a	n/a
10	SI	Edinburgh	Act to conserve the coastal sand dunes (a UKBAP Priority Habitat) at Cramond, focussing on the control of invasive species (Japanese Rose, bracken, Japanese knotweed, sycamore).	n/a	n/a
10	SI	Edinburgh	Remove, monitor and prevent the spread of invasive plant species along the Water of Leith. Establish a co-ordinated framework for the management of invasive species with the aim of spraying Giant Hogweed and Japanese Knotweed annually and to continue the programme of volunteers’ hand pulling Himalayan balsam.	n/a	n/a
10	SI	Edinburgh	As part of annual water course inspections, record locations of INNS and any wildlife features observed.	frequency of records	n/a
10	SI	Edinburgh	Monitor invasive amphibian species in Edinburgh and the Lothians.	n/a	n/a
10	SI	Edinburgh	Monitor invasive non-native plant species on CEC Natural Heritage Service-managed sites.	n/a	n/a
10	SI	Edinburgh	Continue to enable community involvement and volunteer participation in the control of invasive species.	n/a	n/a
12	SI	Edinburgh	Climate resilience - Assess the likely impacts of climate change and their effect on the built environment and use it to inform adaptation policy. Increase the climate resilience of the built environment through natural greening measures in new developments such as the use of natural features (e.g. street trees, green roofs, rain gardens etc) and other materials such as permeable paving.	n/a	n/a
12	SI	Edinburgh	Street Trees -Ensure street trees and greening are included in the detailed sections of the Street Design Guidance.	n/a	n/a
13	SI	Edinburgh	As part of the work to update the Open Space Strategy, review access to natural greenspace across Edinburgh, and use findings to prioritise improving public access to nature and counter habitat fragmentation. This work should include identifying areas of Edinburgh which do not yet meet the recommendation that people should live within 400m walk of their nearest natural greenspace. Prioritise enha…	n/a	n/a
13	SI	Edinburgh	Naturalise 15% of public parks and greenspaces (excludes floral meadows) as part of the Edinburgh Living Landscapes programme. Relax grass cutting in appropriate sites. Compliment biodiversity-friendly sustainable planting to create and maintain habitat features (e.g. berry hedges, ‘nectar borders’) which will benefit bees and other nectar- and pollen-feeding species.	park areas naturalized	n/a
13	SI	Edinburgh	Delivery greenspace projects across the city as opportunities arise - e.g. new Portobello park, allotments, etc.	n/a	n/a
13	SI	Edinburgh	Create new wildflower meadows and grasslands in Saughton Park.	n/a	n/a
13	SI	Edinburgh	Cyclepath management: Carry out biodiversity enhancement/conservation enhancement projects along Edinburgh’s Cyclepath Network.	n/a	n/a
14	SI	Edinburgh	Support schools with Learning for Sustainability through the Eco-Schools programme, and other award programmes such as John Muir Award, to include learning about local biodiversity.	n/a	n/a
14	SI	Edinburgh	Continue to support students through recognised award schemes such as John Muir Trust and DofE awards, and undertake conservation tasks as required.	frequency of awards	n/a
14	SI	Edinburgh	Encourage student research projects on Otters.	n/a	n/a
15	SI	Edinburgh	Identify third party organisations and suitable funding for a city-wide invasive non native species (INNS) project. Develop a partnership project to control priority INNS.	n/a	n/a
16	SI	Edinburgh	Introduce six permanent beehives and one observation hive into Saughton Gardens and run beekeeping courses and taster sessions.	n/a	Introduce six permanent beehives and one observation hive into Saughton Gardens and run beekeeping courses and taster sessions.
16	SI	Edinburgh	Deliver the ‘Tree for every child’ project.	n/a	Deliver the ‘Tree for every child’ project.
16	SI	Edinburgh	Work with developer to showcase high quality, wildlife rich developments including meadows, ponds, native trees etc.	n/a	n/a
17	SI	Edinburgh	Prepare a Biodiversity Action Plan/ Biodiversity Strategy Botanic Garden as a central node of greenspace habitat (>70 acres).	n/a	Prepare a Biodiversity Action Plan/ Biodiversity Strategy Botanic Garden as a central node of greenspace habitat (>70 acres).
17	SI	Edinburgh	Produce an updated Biodiversity Policy/Action Plan for Heriot-Watt University’s Edinburgh Campus, co-ordinating with City of Edinburgh Biodiversity Officer to support attainment of LBAP objectives.	n/a	n/a
17	SI	Edinburgh	Ecosystem Approach - Produce a policy statement on the ecosystem approach and planning in Edinburgh.	n/a	n/a
19	SI	Edinburgh	Ensure Local Geodiversity Sites are included in Local Plans and that there is specific mention of the need to protect Local Geodiversity in Local Plans and other policies.	n/a	n/a
19	SI	Edinburgh	Update the ‘Biodiversity in Parks and Greenspace’ guidance and promote to site managers, Neighbourhood and other relevant staff, community groups and external partners.	n/a	n/a
19	SI	Edinburgh	Liaise with Parks Events team to ensure that events are well managed and do not damage any valuable habitats on Natural Heritage Sites.	n/a	n/a
19	SI	Edinburgh	Deliver biodiversity training to New Town garden committees, facilitating the transition from amenity space to biodiversity habitat.	n/a	n/a
19	SI	Edinburgh	Liaise with harbour authorities and Forth Seabird Group to encourage annual monitoring of use of rafts and repairs as required.	n/a	n/a
20	SI	Edinburgh	Engage with Neighbourhood Partnerships environmental sub groups. Identify projects or sites with potential for biodiversity enhancement or potential for inclusion in ELL.	n/a	n/a
20	SI	Edinburgh	Encourage and support Friends of Parks and other community groups to deliver biodiversity improvements in their local greenspace.	n/a	n/a
20	SI	Edinburgh	Identify sites or projects with community groups to enhance local urban greenspaces.	n/a	n/a
20	SI	Edinburgh	Increase the number of Friends of Parks groups across the city. Continue to support existing groups to deliver practical conservation and awareness raising activities.	n/a	n/a
21	SI	Edinburgh	Promote Local Geodiversity Sites to partners – e.g. within CEC, nature conservation groups, local groups with an interest in geology, local communities following adoption of Edinburgh Local Development Plan	n/a	n/a
21	SI	Edinburgh	Collaborate with partners e.g. CEC Natural Heritage Service, SRUC, SNH, landowners etc to encourage use of Local Geodiversity Sites for formal and informal education.	n/a	n/a
21	SI	Edinburgh	Continue to promote the work of LBGeoConservation to attract new volunteers.	n/a	n/a
21	SI	Edinburgh	Liaise with other GeoConservation Groups in Scotland to arrange regional meetings including training.	n/a	n/a
21	SI	Edinburgh	Prepare a list of project topics for undergraduate and postgraduate research programmes which support EBAP research and delivery. Engage with key academic staff to develop a suitable list and promote this to students.	n/a	n/a
21	SI	Edinburgh	Promote links between EBAP student research projects and decision makers, conservation practitioners, grounds staff and green space managers within Edinburgh.	n/a	n/a
21	SI	Edinburgh	Co-ordinate training for Friends of Parks Groups, Eco-Schools and other groups in meadow monitoring training using a Citizen Science approach that allows a broad picture to be built up of the benefits that the different meadows offer.	n/a	n/a
21	SI	Edinburgh	Support property management teams to identify opportunities for biodiversity enhancements on the University estate, e.g. living landscape creation, providing nest spaces for swifts.	n/a	n/a
21	SI	Edinburgh	Ongoing collaboration between the Scottish Parliament’s Real Action on Carbon Emissions (RACE) and RBGE establishing herbaceous plants from locally sourced seeds for Scottish Parliament wildflower meadows and green roof areas.	n/a	n/a
21	SI	Edinburgh	Identify and develop landscape scale partnership projects to restore, create or reconnect habitats. Promote SRDP funding to rural areas as collaborative projects can now be funded. Investigate opportunities for habitat creation in the upper catchment of the Water of Leith, including woodland creation.	n/a	n/a
21	SI	Edinburgh	Bumblebee Conservation Trust (BBCT) to provide habitat management advice and to train Bee Walkers to monitor sites across the City with support from RBGE and RZSS.	n/a	n/a
21	SI	Edinburgh	Edinburgh Natural History Society is actively involved in species recording and site visits. They forward records from these events.	n/a	n/a
22	SI	Edinburgh	Edinburgh Living Landscape school participation: Up to 10 schools with access to high quality ‘naturalised’ school grounds, green infrastructure and local greenspace for outdoor learning, linked to ELL initiative and supported by learning resources.	schools with access to high quality ‘naturalised’ school grounds	n/a
23	SI	Edinburgh	Attend local environment fairs and events to promote awareness of local geodiversity.	n/a	n/a
23	SI	Edinburgh	Maintain range of leaflets and posters for the general public, supply to distribution network.	n/a	annual leaflets and posters
23	SI	Edinburgh	Continue to enable community involvement and volunteer participation in the control of INNS on Natural Heritage Service sites.	n/a	n/a
23	SI	Edinburgh	Carry out a Bioblitz within the Botanic Garden.	n/a	n/a
23	SI	Edinburgh	Develop lichen bio-indicators as an engagement tool, empowering communities and individuals to appraise the environmental quality of their neighbourhoods.	n/a	n/a
23	SI	Edinburgh	Deliver the ‘Giving Nature a Home’ initiative in Edinburgh, including education project such as Species Ambassadors, Urban biodiversity workshops and city bioblitz.	n/a	n/a
23	SI	Edinburgh	Include biodiversity awareness material in any Schools and Group education packs produced for Saughton Park. Provide biodiversity information in the Park interpretative materials and signage.	n/a	Provide biodiversity information in the Park interpretative materials and signage.
23	SI	Edinburgh	Edinburgh greenspace, biodiversity and ELL to form major part of participatory exhibition at John Hope Gateway.	n/a	n/a
23	SI	Edinburgh	Undertake promotional and awareness raising activities relating to the Firth of Forth SPA. Identify opportunities for interpretation.	n/a	n/a
23	SI	Edinburgh	Promote awareness of the importance of the marine environment through communications and events.	n/a	n/a
23	SI	Edinburgh	Deliver a litter campaign and programme of clean up events, highlighting links between riparian and coastal litter.	n/a	n/a
23	SI	Edinburgh	Edinburgh Zoo to host a bioblitz event at RZSS Edinburgh as well as promotion of the Wild About Scotland bus and Conservation Action Team programme. Develop interpretation about local biodiversity for display at RZZS Edinburgh.	n/a	n/a
23	SI	Edinburgh	Increase awareness of migrating toads in Edinburgh and Lothians.	n/a	n/a
23	SI	Edinburgh	Develop a model of predicted changes in distribution and population size of bird species due to climate change. Raise public awareness of climate change impacts and adaptation	n/a	n/a
23	SI	Edinburgh	RSPB to co-ordinate a Bioblitz at Duddingston in June 2016 as well as a number of mini- bioblitz events throughout 2016.	n/a	n/a
23	SI	Edinburgh	Continue to encourage members of the public to join Natural Heritage Officers on surveys - Breeding birds, Green Hairstreak, Small pearl-bordered fritillary and wildflower meadows.	n/a	n/a
23	SI	Edinburgh	Continue breeding bird survey on Bonaly Moor at Bonaly Country Park as a way of monitoring heather management and contributing to national monitoring scheme.	n/a	n/a
23	SI	Edinburgh	Buglife creating a grassland habitat map for John Muir Pollinator Way regarding habitat creation and management.	n/a	grassland habitat map
23	SI	Edinburgh	Continue to utilise volunteers in the surveying of butterfly species on NH Service sites.	n/a	n/a
23	SI	Edinburgh	Raise awareness of issues affecting badgers and provide interpretation.	n/a	n/a
23	SI	Edinburgh	TWIC play a key role in recording and provision of monitoring data. In addition public surveys will continue e.g. moles. Potential for owl pellet collection programme to identify small mammals. Using previous programmes to provide advice e.g. hedgehog data and simple habitat measures e.g. holes in fences to allow dispersal.	n/a	n/a
23	SI	Edinburgh	Run participatory events to enthuse and engage the public with plants and fungal biodiversity e.g. National Fungi Day.	frequency of events	n/a
23	SI	Edinburgh	British Standard BS: 42020 Planning and Biodiversity. Raise awareness and Understanding of BS:42020 and promote its use by including reference to it in the Edinburgh Design Guidance.	n/a	n/a
n/a	n/a	Edinburgh	Temporary greening: Identify sites or projects for temporary greening on vacant and derelict land.	n/a	n/a
n/aecoservices	n/a	Edinburgh	Introduce a Natural Capital Standard for Green Infrastructure	n/a	n/a
n/aecoservices	n/a	Edinburgh	Brownfield site habitats - based on the Buglife study of previously developed land, carry out further assessment of the ecological value of brownfield sites in Edinburgh.	n/a	n/a
n/agreeninfrastructure	n/a	Edinburgh	Ecosystem Approach - New developments planned and delivered to create low carbon, walkable neighbourhoods and work places containing high quality green and blue infrastructure, increasing the number of green exterior of buildings where appropriate.	n/a	n/a
n/agreeninfrastructure	n/a	Edinburgh	Living roofs - In line with the Edinburgh Design Guidance promote the installation of green roofs and living walls.	n/a	n/a
n/agreeninfrastructure	n/a	Edinburgh	Living wall - Create a living wall as part of the Edinburgh Festival.	n/a	n/a
n/agreeninfrastructure	n/a	Edinburgh	Brownfield site habitats - to compensate for loss of brownfield habitats, include living roofs which replicate brownfield habitats in the promotion of green infrastructure, including in the Edinburgh Design Guidance. Recommend all developments over a minimum size to include Living Roofs.	n/a	n/a
n/anativespecies	n/a	Edinburgh	Monitor and evaluate the range of species present in Saughton Park and any increase / decrease based on baseline data recorded for the HLF funding application.	n/a	n/a
n/aawareness	n/a	Edinburgh	Publish overview leaflet / poster detailing all Local Geodiversity Sites, following adoption of Edinburgh Local Development Plan.	n/a	n/a
n/aawareness	n/a	Edinburgh	Evaluate effectiveness of existing leaflets and develop further leaflets and web resources etc.	n/a	n/a
n/aawareness	n/a	Edinburgh	Undertake student led research into the impact of grassland mowing regimes on botanical diversity.	n/a	n/a
n/aawareness	n/a	Edinburgh	Produce awareness raising materials and online information for parks using e.g. noticeboard posters and QR codes.	n/a	n/a
n/aawareness	n/a	Edinburgh	Support the use of long-term datasets and publication and promotion of information describing the implications of climate change on Edinburgh’s biodiversity through websites, public information etc.	n/a	n/a
n/aawareness	n/a	Edinburgh	Redevelop the Edinburgh Outdoors website to make mobile responsive and allow the public to submit their own images of biodiversity from across the city.	n/a	n/a
n/aawareness	n/a	Edinburgh	Prepare inspirational outreach material on the implementation of ELL with contributions from community groups, NGOs, schools, CEC, universities and colleges, institutions, individuals to cover full spectrum of work undertaken.	n/a	n/a
n/aawareness	n/a	Edinburgh	As part of co-ordinated work on a national biodiversity duty delivery agreement, identify opportunities to support Edinburgh LBAP objectives on the Edinburgh campus.	n/a	n/a
n/aawareness	n/a	Edinburgh	Develop material to encourage biodiversity surveys on-campus aiming to learn more about biodiversity on our sites.	n/a	n/a
n/aawareness	n/a	Edinburgh	Encourage student to research data collected from the Breeding Bird Survey (BBS).	n/a	n/a
n/aawareness	n/a	Edinburgh	Organise training on how to integrate deadwood and its biodiversity into urban greenspace and design.	n/a	n/a
n/aawareness	n/a	Edinburgh	Provide advice to landowners and developers on appropriate habitat management that is beneficial to badgers and allows free movement for feeding.	n/a	n/a
n/aawareness	n/a	Edinburgh	Raise awareness of badgers and issues relating to them.	n/a	n/a
n/acapacity	n/a	Edinburgh	Provide biodiversity training for CEC grounds maintenance staff to raise awareness of biodiversity issues and best practices. Include biodiversity awareness modules as part of ongoing Edinburgh Living Landscapes annual training.	frequency of training	n/a
n/aCC	n/a	Edinburgh	Assess the effects of climate change and their impact on the natural environment and green and blue spaces to inform adaptation policy and management.	n/a	n/a
n/aCC	n/a	Edinburgh	Embed climate change adaptation considerations, and potential responses such as habitat networks and green networks, into wider land use planning decisions through the use of Forestry and Woodland Strategies, regional land use strategies, Strategic/ Local Development Plans and development masterplans.	n/a	n/a
n/aCC	n/a	Edinburgh	Review Habitat Action Plans, Species Action Plans, site management plans and other conservation strategies, plans and projects to ensure that: a) all risks from adverse climate change have been identified, b) future changes in these pressures are assessed, c) that these are being explicitly addressed wherever possible incorporating adaptation measures, c) carbon capture within habitats is conside…	frequency of plan review	n/a
n/aCC	n/a	Edinburgh	Produce guidance on the effects of climate change and their impact on the natural environment, to inform adaptation policy and management.	n/a	n/a
n/aCC	n/a	Edinburgh	Review Habitat Action Plans, Species Action Plans, and other conservation management strategies, plans and projects to ensure that a) all climate risks of adverse climate change have been identified, b) future changes in these pressures are assessed and c) that these are being explicitly addressed wherever possible.	n/a	n/a
n/acollab	n/a	Edinburgh	Monitor condition of Local Geodiversity Sites. Use GeoConservation UK site monitoring form to record site visits and note issues with access, vandalism, vegetation etc.	n/a	n/a
n/acollab	n/a	Edinburgh	Collate record of site monitoring visits; notify concerns to CEC and landowners.	frequency of site monitoring	n/a
n/acollab	n/a	Edinburgh	Produce a draft update of the Open Space Strategy and Action Plan	n/a	n/a
n/acollab	n/a	Edinburgh	Promote the use of SNH integrated habitat network data.	n/a	n/a
n/acollab	n/a	Edinburgh	Develop an online Scottish Plant Hub, improving accessibility of information (from scientific literature and conservation practice) on conservation issues such as invasive species, plant diseases and translocations of rare species.	n/a	Develop an online Scottish Plant Hub, improving accessibility of information (from scientific literature and conservation practice) on conservation issues such as invasive species, plant diseases and translocations of rare species.
n/acollab	n/a	Edinburgh	Further analyse the connectivity of urban green spaces through mapping and analysis of vegetation in domestic gardens as part of the Green Surge project. This will help to identify gaps in the suitable habitat for insect pollinators and therefore priority habitat improvement areas.	n/a	n/a
n/acollab	n/a	Edinburgh	Map the tree resources within Edinburgh in relation to pollinator/insect abundance.	n/a	n/a
n/acollab	n/a	Edinburgh	Develop accessible spatial data on biodiversity priorities and projects for stakeholders and communities.	n/a	n/a
n/acollab	n/a	Edinburgh	Identify opportunities to ensure that biodiversity data are collected in advance of regional marine planning and consistency is maintained across the Forth and Tay Scottish Marine Region.	n/a	n/a
n/acollab	n/a	Edinburgh	Ensure all ecological data from the Water of Leith Flood Prevention Scheme Phase 2 is passed to TWIC and to WOLCT for dissemination to interested parties.	n/a	n/a
n/acollab	n/a	Edinburgh	Increase knowledge of bee populations by recording the presence of bee species at Natural Heritage Service managed sites throughout Edinburgh. Continue to carry out generic bumblebee transects within Holyrood Park.	frequency of transects	n/a
n/acollab	n/a	Edinburgh	Continue to map and monitor badger setts for activity and disturbance.	n/a	n/a
n/acollab	n/a	Edinburgh	Continue to pass all sightings and records to TWIC.	n/a	n/a
n/acollab	n/a	Edinburgh	Potential for owl pellet collection programme to identify small mammals. Using previous programmes to provide advice e.g. hedgehog data and simple habitat measures e.g. holes in fences to allow dispersal.	n/a	n/a
n/acollab	n/a	Edinburgh	Develop an online Scottish Plant Hub, improving accessibility of information (from scientific literature and conservation practice) on conservation issues such as invasive species, plant diseases and translocations of rare species.	n/a	plant hub online
n/aconflicts	n/a	Edinburgh	Identify and mitigate where possible, known badger accident black spots on roads.	n/a	n/a
n/adata	n/a	Edinburgh	Continue to develop definitive list and map of all designated Local Geodiversity Sites, with basic information on location, geodiversity value, access and site condition. Publish on website.	n/a	publish on website
n/adata	n/a	Edinburgh	Review the Local Biodiversity Sites network across Edinburgh and identify where positive management, projects or management plans should be implemented, with an initial focus on Council owned sites.	n/a	n/a
n/adata	n/a	Edinburgh	Initiate the establishment of baseline data for INNS on Council owned Parks & Greenspace land, i.e. Himalayan Balsam, Giant Hogweed, Japanese Knotweed. Include other areas such as cyclepaths and river corridors where possible.	n/a	n/a
n/adata	n/a	Edinburgh	Start the process of mapping and recording INNS data on P&GS sites identified as having the most biodiversity value and record any treatment undertaken.	n/a	n/a
n/adata	n/a	Edinburgh	University of Edinburgh to continue monitoring insects on specific ‘pollinator’ meadow trial sites.	n/a	n/a
n/adata	n/a	Edinburgh	Undertake annual survey for Bordered brown lacewing to establish ecology and distribution. Organise an identification workshop with Buglife. Undertake further surveys on Blackford Hill and other suitable habitats with CEC Natural Heritage Service.	frequency of surveys	n/a
n/adata	n/a	Edinburgh	Investigate previous water vole sites to identify any unknown remnant populations, possibly as a student project or training opportunity.	n/a	n/a
n/adata	n/a	Edinburgh	Aim to record all native and alien vascular plants in the wild and public areas of Edinburgh. Contribute to the National Plant Monitoring Scheme. Input to Atlas of British and Irish Flora and Midlothian Rare Plants Register. Communicate data to landowners and relevant partners as required.	n/a	n/a
n/afarming/gardening	n/a	Edinburgh	Identify and create community gardens in areas of deprivation (SIMD)	n/a	n/a
n/afarming/gardening	n/a	Edinburgh	Increase the number of people growing their own food and/or the number of food growing areas, targeting areas of deprivation.	n/a	n/a
n/afarming/gardening	n/a	Edinburgh	Increase the number of allotment sites/plots in the city and encourage the lease of appropriate sites to engaged communities, e.g. Pilton Gardeners, Duddingston Field.	n/a	n/a
n/afarming/gardening	n/a	Edinburgh	Increase the number of people growing their own food in Saughton Park through working with RCHS and SRUC who will provide learning and teaching resources and courses.	n/a	n/a
n/afarming/gardening	n/a	Edinburgh	Continue to engage people in growing their own food through training and participation as part of the Botanics Edible Garden.	n/a	n/a
n/afarming/gardening	n/a	Edinburgh	Promote the link with Edinburgh Living Landscape (ELL) to domestic and community gardens and offer guidance, promoting locally important native species, local nurseries and organic methods.	n/a	n/a
n/afarming/gardening	n/a	Edinburgh	Produce webpages with gardening hints/tips, including a PDF version of the ‘Gardening for Biodiversity’ booklet and promote this to Allotment Holders, Friends of Parks, Eco- Schools and at relevant events.	n/a	n/a
n/afarming/gardening	n/a	Edinburgh	Continue to develop the campus Community Gardens to maximise biodiversity gain.	n/a	n/a
n/aforestry	n/a	Edinburgh	Develop long term management plans for CEC forest estate.	n/a	n/a
n/aforestry	n/a	Edinburgh	Progress delivery of the Edinburgh and Lothians forestry and Woodland Strategy action plan and reporting. Identify cross-boundary opportunities where possible.	n/a	n/a
n/agenetic	n/a	Edinburgh	Liaise with Historic Scotland on seed collection for propagation by Inch Nursery.	n/a	n/a
n/aincentives	n/a	Edinburgh	Promote the integration of green networks and infrastructure within new developments in Edinburgh. Identify opportunities for new greenspace using the Open Space quality standards or other natural capital standards.	n/a	n/a
n/aincentives	n/a	Edinburgh	Identify opportunities for new greenspace associated with housing development. Use open space quality standards or other natural capital standards.	n/a	n/a
n/aincentives	n/a	Edinburgh	Lighting - Active Travel Action Plan / Cycle Capital Programme. As part of scheme design incorporate lighting which takes account of ecological constraints.	n/a	n/a
n/ainvasive	n/a	Edinburgh	Continue to control invasive plant species on Natural Heritage Service-managed sites.	n/a	n/a
n/aplanning	n/a	Edinburgh	Establish a programme to review all existing LGS.	frequency of LGS review	n/a
n/aplanning	n/a	Edinburgh	Develop a suite of ecosystem health measures & indicators such as: 1) Indices of habitat connectivity, 2) % cover by trees/ Native Woodland Survey of Scotland, 3) ecological status of water bodies,4) species indicators, 5) Phenology study (online herbarium species indexing project), 6) measures of community engagement	n/a	indicators developed
n/aplanning	n/a	Edinburgh	Manage meadows, ponds, invasive plants, reedbed and scrub encroachment at Scottish Wildlife Trust reserves at Johnston Terrace, Pepper Wood, Bawsinch and Red Moss.	management frequency	n/a
n/aplanning	n/a	Edinburgh	Ensure monitoring of habitat restoration works associated with the Water of Leith flood prevention schemes is carried out.	n/a	n/a
n/asocio-economic	n/a	Edinburgh	Identify opportunities for natural flood management or other enhancement projects arising from the flood risk plans.	n/a	n/a
n/asocio-economic	n/a	Edinburgh	Management of Water of Leith corridor in partnership with Water of Leith Conservation Trust	n/a	n/a
n/asocio-economic	n/a	Edinburgh	Ensure the implementation of the Water of Leith Management Plan to 2020. Report on actions to be delivered under the Biodiversity Topic.	n/a	n/a
n/asocio-economic	n/a	Edinburgh	Develop a Gogar Burn reinstatement project.	n/a	n/a
n/asocio-economic	n/a	Edinburgh	Ensure all SUDS schemes meet the standards outlined in the SUDS manual C753.	n/a	n/a
n/asocio-economic	n/a	Edinburgh	Manage habitats around confirmed Rock Whitebeam trees to reduce threat of fire damage.	n/a	n/a
n/asocio-economic	n/a	Edinburgh	Sustainable Urban Drainage (SUDS). Update SUDs design requirements within Edinburgh Design Guidance.	n/a	n/a
n/asocio-economic	n/a	Edinburgh	Sustainable Urban Drainage (SUDS). Undertake training for planning, transport and building standards staff.	n/a	n/a
1	SI	Ethekwini (Durban)	Acquire key land parcels. (Biodiversity Planning)	n/a	Secure land for the conservation of biodiversity and the ecosystem goods and services it provides.
9	SI	Ethekwini (Durban)	Update Durban Metropolitan Open Space System status to protected once conservation servitudes are registered. (Biodiversity Planning GIS)	n/a	Assess all applications for development in priority areas (as identified by 1.1 above).
9	SI	Ethekwini (Durban)	Update Durban Metropolitan Open Space System status to protected when conservation zones or proclamations are designated. (Biodiversity Planning GIS)	n/a	Assess all applications for development in priority areas (as identified by 1.1 above).
9	SI	Ethekwini (Durban)	Rezone land parcels for conservation purposes. (Biodiversity Planning)	n/a	Secure land for the conservation of biodiversity and the ecosystem goods and services it provides.
9	SI	Ethekwini (Durban)	Ensure that the acquired land is effectively managed for conservation purposes. (Biodiversity Planning)	n/a	Secure land for the conservation of biodiversity and the ecosystem goods and services it provides.
9	SI	Ethekwini (Durban)	Site selection. (Biodiversity Planning)	n/a	Secure land for the conservation of biodiversity and the ecosystem goods and services it provides.
9	SI	Ethekwini (Durban)	Collation of title deeds. (Biodiversity Planning)	n/a	Secure land for the conservation of biodiversity and the ecosystem goods and services it provides.
9	SI	Ethekwini (Durban)	Submission of application to Ezemvelo KwaZulu-Natal Wildlife. (Biodiversity Planning)	n/a	Secure land for the conservation of biodiversity and the ecosystem goods and services it provides.
15	SI	Ethekwini (Durban)	Annual bosberaad prior to municipal budgeting and development of annual Service Delivery and Budget Implementation Plan (SDBIP). (Environmental Management Department)	n/a	Development, adoption and implementation and review of the purpose and goals of the Environmental Management Department.
15	SI	Ethekwini (Durban)	Secure budget and administrative support for filling of critical vacancies. (Environmental Management Department)	n/a	Develop and implement a staffing strategy.
16	SI	Ethekwini (Durban)	Identify and implement 5 projects. (Biodiversity Planning/Climate Protection/Natural Science Museum/Natural Resources Division)	projects identified and implemented	n/a
17	SI	Ethekwini (Durban)	Consultation and approval process. (Biodiversity Planning)	n/a	Inclusion of components of biodiversity that have high conservation value (species, habitats, ecosystems & ecosystem goods and services) into the Durban Metropolitan Open Space System (DMOSS) and the eThekwini Municipality's hierarchy of plans.
17	SI	Ethekwini (Durban)	Publish and include in the eThekwini Municipality's hierarchy of plans. (Biodiversity Planning)	n/a	Inclusion of components of biodiversity that have high conservation value (species, habitats, ecosystems & ecosystem goods and services) into the Durban Metropolitan Open Space System (DMOSS) and the eThekwini Municipality's hierarchy of plans.
17	SI	Ethekwini (Durban)	Where needed develop plans to deal with threats such as climate change, invasive alien species, habitat destruction, unsustainable utilisation, etc.. (Biodiversity Planning)	n/a	n/a
17	SI	Ethekwini (Durban)	Refer to Greening Programme workplan. (Deputy Head: Environmental Management Department)	n/a	Contribute to the successful hosting of the FIFA 2010 Soccer World Cup.
17	SI	Ethekwini (Durban)	Prepare a Local Biodiversity Strategy and Action Plan (LBSAP). (Biodiversity Planning)	n/a	n/a
19	SI	Ethekwini (Durban)	If possible integrate the Durban Metropolitan Open Space System plan with plans produced under 1.1.2 & other Environmental Management Department plans. (Biodiversity Planning)	n/a	Inclusion of components of biodiversity that have high conservation value (species, habitats, ecosystems & ecosystem goods and services) into the Durban Metropolitan Open Space System (DMOSS) and the eThekwini Municipality's hierarchy of plans.
19	SI	Ethekwini (Durban)	Publish and include in the eThekwini Municipality hierarchy of plans. (Biodiversity Planning)	n/a	Inclusion of components of biodiversity that have high conservation value (species, habitats, ecosystems & ecosystem goods and services) into the Durban Metropolitan Open Space System (DMOSS) and the eThekwini Municipality's hierarchy of plans.
19	SI	Ethekwini (Durban)	Integrate the biodiversity conservation plan with plans produced under 1.1.1 and other Environmental Management Department plans. (Biodiversity Planning)	n/a	Inclusion of components of biodiversity that have high conservation value (species, habitats, ecosystems & ecosystem goods and services) into the Durban Metropolitan Open Space System (DMOSS) and the eThekwini Municipality's hierarchy of plans.
19	SI	Ethekwini (Durban)	Incorporate outcomes of SEA into the plans produced under 1.1.1 and 1.1.2 and other Environmental Management Department plans. (Biodiversity Planning)	n/a	Inclusion of components of biodiversity that have high conservation value (species, habitats, ecosystems & ecosystem goods and services) into the Durban Metropolitan Open Space System (DMOSS) and the eThekwini Municipality's hierarchy of plans.
19	SI	Ethekwini (Durban)	Review and comment on all relevant documents. (Biodiversity Planning)	n/a	Inclusion of components of biodiversity that have high conservation value (species, habitats, ecosystems & ecosystem goods and services) into the Durban Metropolitan Open Space System (DMOSS) and the eThekwini Municipality's hierarchy of plans.
19	SI	Ethekwini (Durban)	Ensure representation on relevant bodies. (Biodiversity Planning)	n/a	Inclusion of components of biodiversity that have high conservation value (species, habitats, ecosystems & ecosystem goods and services) into the Durban Metropolitan Open Space System (DMOSS) and the eThekwini Municipality's hierarchy of plans.
19	SI	Ethekwini (Durban)	Ensure that all relevant departments are aware of the application processing procedure. (Development Assessment)	n/a	Assess all applications for development in priority areas (as identified by 1.1 above).
19	SI	Ethekwini (Durban)	Screen all proposed projects for potential environmental impacts early in the planning cycle. (Development Assessment)	n/a	Ensure that municipal developments are compliant with National, Provincial and Local environmental laws and policies.
19	SI	Ethekwini (Durban)	Provide advice to departments as required. (Development Assessment)	n/a	Ensure that municipal developments are compliant with National, Provincial and Local environmental laws and policies.
19	SI	Ethekwini (Durban)	Provide early environmental input to working groups, committees etc. involved in planning of projects. (Development Assessment)	n/a	Ensure that municipal developments are compliant with National, Provincial and Local environmental laws and policies.
19	SI	Ethekwini (Durban)	Identify high priority areas/departments for compliance monitoring. (Development Assessment)	n/a	Ensure that municipal developments are compliant with National, Provincial and Local environmental laws and policies.
19	SI	Ethekwini (Durban)	Communicate purpose and goals internally (especially within Unit and Cluster management) and externally. (Environmental Management Department)	n/a	Development, adoption and implementation and review of the purpose and goals of the Environmental Management Department.
19	SI	Ethekwini (Durban)	Influence the next issue of the Integrated Development Plan/Service Delivery and Budget Implementation Plan. (Environmental Management Department)	n/a	Development, adoption and implementation and review of the purpose and goals of the Environmental Management Department.
19	SI	Ethekwini (Durban)	Establish formal and informal discussion fora with external stakeholders, i.e. those external to the biodiversity function. (Environmental Management Department)	n/a	Networking within the biodiversity function.
19	SI	Ethekwini (Durban)	Identify issues of concern and put in place mechanisms to address these. (Environmental Management Department)	n/a	Networking within the biodiversity function.
19	SI	Ethekwini (Durban)	Establish meaningful and active partnerships (internally and externally, wide range of organizations/public/departments). (Environmental Management Department)	n/a	Networking within the biodiversity function.
19	SI	Ethekwini (Durban)	Develop and implement an effective and efficient advocacy and lobbying strategy for biodiversity and climate change concerns. (Policy)	n/a	Advocate and lobby around biodiversity and climate protection issues.
19	SI	Ethekwini (Durban)	Review and comment on all relevant documents. (Environmental Management Department)	n/a	Advocate and lobby around biodiversity and climate protection issues.
19	SI	Ethekwini (Durban)	Ensure positions on relevant committees/bodies. (Environmental Management Department)	n/a	Advocate and lobby around biodiversity and climate protection issues.
19	SI	Ethekwini (Durban)	Gain experience regarding the development of climate change adaptation/resilience programmes within urban environments. (Deputy Head: Environmental Management)	n/a	n/a
19	SI	Ethekwini (Durban)	Lobby for the expansion of the programme to Africa. (Deputy Head: Environmental Management)	n/a	Participate in relevant municipal, national, and internationalbiodiversity and climate protection programmes
20	SI	Ethekwini (Durban)	Consult stakeholders regarding objectives & methods, which includes an assessment of climate change impacts. (Biodiversity Planning/Climate Protection)	n/a	Inclusion of components of biodiversity that have high conservation value (species, habitats, ecosystems & ecosystem goods and services) into the Durban Metropolitan Open Space System (DMOSS) and the eThekwini Municipality's hierarchy of plans.
20	SI	Ethekwini (Durban)	In consultation with stakeholders, identify and prioritise key land parcels to acquire for the conservation of biodiversity and ecosystem goods and services. (Biodiversity Planning)	n/a	Secure land for the conservation of biodiversity and the ecosystem goods and services it provides.
21	SI	Ethekwini (Durban)	If possible integrate the systematic biodiversity conservation plan with Ezemvelo KwaZulu-Natal Wildlife’s provincial systematic biodiversity conservation plan. (Biodiversity Planning)	n/a	Inclusion of components of biodiversity that have high conservation value (species, habitats, ecosystems & ecosystem goods and services) into the Durban Metropolitan Open Space System (DMOSS) and the eThekwini Municipality's hierarchy of plans.
21	SI	Ethekwini (Durban)	Consult with Ezemvelo KwaZulu-Natal Wildlife and conduct site assessments. (Biodiversity Planning)	n/a	Secure land for the conservation of biodiversity and the ecosystem goods and services it provides.
21	SI	Ethekwini (Durban)	Identify and create priority partnerships and networks to ensure adequate management of key natural resources. (Biodiversity Planning)	n/a	Contribute to management of key natural resources prioritised for conservation ( this goal is primarily addressed by the Natural Resources Division, but aspects are dealth with by the Environmental Management Department).
21	SI	Ethekwini (Durban)	Review and comment on all relevant documents. (Environmental Management Department)	n/a	n/a
21	SI	Ethekwini (Durban)	Ensure positions on relevant committees/bodies. (Environmental Management Department)	n/a	n/a
21	SI	Ethekwini (Durban)	Ensure the ratification of the "Durban Commitment". (Biodiversity Planning)	n/a	Participate in relevant municipal, national, and internationalbiodiversity and climate protection programmes
n/aecoservices	n/a	Ethekwini (Durban)	Map environmental asset. (Biodiversity Planning)	n/a	Inclusion of components of biodiversity that have high conservation value (species, habitats, ecosystems & ecosystem goods and services) into the Durban Metropolitan Open Space System (DMOSS) and the eThekwini Municipality's hierarchy of plans.
n/aawareness	n/a	Ethekwini (Durban)	Establish partnerships with relevant stakeholders. (Development Assessment)	n/a	Assess all applications for development in priority areas (as identified by 1.1 above).
n/aawareness	n/a	Ethekwini (Durban)	Establish and participate in formal and informal discussion fora across the biodiversity function. (Environmental Management Department)	n/a	n/a
n/aawareness	n/a	Ethekwini (Durban)	Identify key areas within the responsibilities of the Environmental Management Department that require advocacy and lobbying, including the target audiences. (Policy)	n/a	n/a
n/acapacity	n/a	Ethekwini (Durban)	Define which applications the Environmental Management Department needs to assess based on location/receiving environment and development type. (Development Assessment/Biodiversity Planning/Climate Protection)	n/a	n/a
n/acapacity	n/a	Ethekwini (Durban)	Establish timeframes for assessment of different application types. (Development Assessment)	n/a	n/a
n/acapacity	n/a	Ethekwini (Durban)	Develop and implement a document management system. (Development Assessment)	n/a	n/a
n/acapacity	n/a	Ethekwini (Durban)	Assess applications within the specified timeframes as defined by the application management protocol by using the technical assessment guideline. (Development Assessment)	n/a	n/a
n/acapacity	n/a	Ethekwini (Durban)	Ensure all servitudes are registered. (Development Assessment)	n/a	n/a
n/acapacity	n/a	Ethekwini (Durban)	Develop and review technical assessment guidelines. (Development Assessment)	n/a	n/a
n/acapacity	n/a	Ethekwini (Durban)	Review and assess all Basic Assessment, Scoping and Environmental Impact Assessment reports to ensure compliance with Environmental Impact Assessment regulations. (Development Assessment)	n/a	n/a
n/acapacity	n/a	Ethekwini (Durban)	Develop and implement an application management procedure. (Development Assessment)	n/a	n/a
n/acapacity	n/a	Ethekwini (Durban)	Develop and implement an environmentally focused Terms of Reference for Environmental Assessment Practitioners working on Environmental Impact Assessments for municipal capital projects. (Development Assessment)	n/a	n/a
n/acapacity	n/a	Ethekwini (Durban)	Establish and maintain a tracking and information management system. (Development Assessment)	n/a	n/a
n/acapacity	n/a	Ethekwini (Durban)	Establish clear mandates and powers of Environmental Management Department and other staff. (Development Assessment)	n/a	n/a
n/acapacity	n/a	Ethekwini (Durban)	Evaluate organogram and current job descriptions relative to the revised goals and purpose. (Environmental Management Department)	n/a	n/a
n/acapacity	n/a	Ethekwini (Durban)	Audit staffing requirements and existing capacity, and redeploy or employ staff within the Environmental Management Department as appropriate according to a long-term staffing strategy. (Environmental Management Department)	n/a	n/a
n/acapacity	n/a	Ethekwini (Durban)	Advertise and appoint passionate and skilled staff. (Environmental Management Department)	n/a	n/a
n/acapacity	n/a	Ethekwini (Durban)	Identify training and mentoring opportunities for staff where needed. (Environmental Management Department)	n/a	n/a
n/acapacity	n/a	Ethekwini (Durban)	Ensure necessary resources available for the job. (Environmental Management Department)	n/a	n/a
n/acapacity	n/a	Ethekwini (Durban)	Develop specialist skills where appropriate. (Environmental Management Department)	n/a	n/a
n/acapacity	n/a	Ethekwini (Durban)	Assess needs and aspirations of staff. (Environmental Management Department)	n/a	n/a
n/acapacity	n/a	Ethekwini (Durban)	Establish processes and procedures that allow staff the freedom (within the constraints of departmental responsibilities) to meet their professional needs and aspirations. (Environmental Management Department)	n/a	n/a
n/acapacity	n/a	Ethekwini (Durban)	Develop and institute communication processes for staff to raise issues. (Environmental Management Department)	n/a	n/a
n/acapacity	n/a	Ethekwini (Durban)	Identify and implement opportunities for team-building. (Environmental Management Department)	n/a	n/a
n/acapacity	n/a	Ethekwini (Durban)	Comply with Supply Chain Management interim policy. (Environmental Management Department)	n/a	n/a
n/acapacity	n/a	Ethekwini (Durban)	Comply with Standing Orders and Circulars. (Environmental Management Department)	n/a	n/a
n/acapacity	n/a	Ethekwini (Durban)	Comply with budgeting protocols and timelines. (Environmental Management Department)	n/a	n/a
n/acapacity	n/a	Ethekwini (Durban)	Comply with audit and performance management system requirements. (Environmental Management Department)	n/a	n/a
n/acapacity	n/a	Ethekwini (Durban)	Identify advancement and progression opportunities. (Environmental Management Department)	n/a	n/a
n/acapacity	n/a	Ethekwini (Durban)	Lobby for perks and comparable salaries. (Environmental Management Department)	n/a	n/a
n/acapacity	n/a	Ethekwini (Durban)	Set work standards for staff within the Environmental Management Department. (Environmental Management Department)	n/a	n/a
n/aCC	n/a	Ethekwini (Durban)	Develop methodology which includes an assessment of climate change impacts. (Biodiversity Planning/Climate Protection)	n/a	Inclusion of components of biodiversity that have high conservation value (species, habitats, ecosystems & ecosystem goods and services) into the Durban Metropolitan Open Space System (DMOSS) and the eThekwini Municipality's hierarchy of plans.
n/aCC	n/a	Ethekwini (Durban)	Assess the local impacts of climate change. (Climate Protection)	n/a	Develop a municipal climate protection programme ( this is a municipal level programme, not a departmentally focused programmes)
n/aCC	n/a	Ethekwini (Durban)	Develop tools that assist sectors to incorporate the impacts of climate change into planning and decision-making. (Climate Protection)	n/a	Develop a municipal climate protection programme ( this is a municipal level programme, not a departmentally focused programmes)
n/aCC	n/a	Ethekwini (Durban)	Develop capacity within high risk sectors to address climate change. (Climate Protection)	n/a	Develop a municipal climate protection programme ( this is a municipal level programme, not a departmentally focused programmes)
n/aCC	n/a	Ethekwini (Durban)	Develop appropriate mitigation and adaptation plans/projects. (Climate Protection)	n/a	Develop a municipal climate protection programme ( this is a municipal level programme, not a departmentally focused programmes)
n/aCC	n/a	Ethekwini (Durban)	Evaluate the hierarchy of plans against likely climate change impacts. (Climate Protection)	n/a	Develop a municipal climate protection programme ( this is a municipal level programme, not a departmentally focused programmes)
n/aCC	n/a	Ethekwini (Durban)	Amend plans to respond to climate change impacts i.e. make plans “climate-smart”. (Environmental Management Department and Unit)	n/a	Develop a municipal climate protection programme ( this is a municipal level programme, not a departmentally focused programmes)
n/aCC	n/a	Ethekwini (Durban)	Secure political and administrative support for the “climate-smart” plans. (Unit)	n/a	Develop a municipal climate protection programme ( this is a municipal level programme, not a departmentally focused programmes)
n/aCC	n/a	Ethekwini (Durban)	Pilot community level water adaptation project. (Climate Protection)	n/a	n/a
n/acollab	n/a	Ethekwini (Durban)	Maintain and update plan when major changes occur. (Biodiversity Planning)	n/a	Inclusion of components of biodiversity that have high conservation value (species, habitats, ecosystems & ecosystem goods and services) into the Durban Metropolitan Open Space System (DMOSS) and the eThekwini Municipality's hierarchy of plans.
n/acollab	n/a	Ethekwini (Durban)	Capture all sites requiring monitoring into the monitoring database. (Development Assessment)	n/a	Assess all applications for development in priority areas (as identified by 1.1 above).
n/acollab	n/a	Ethekwini (Durban)	Capture all required conditions into the applications database. (Development Assessment)	n/a	Assess all applications for development in priority areas (as identified by 1.1 above).
n/acollab	n/a	Ethekwini (Durban)	Capture all servitude requests etc into the appropriate database. (Development Assessment, Biodiversity Planning GIS)	n/a	Assess all applications for development in priority areas (as identified by 1.1 above).
n/acollab	n/a	Ethekwini (Durban)	Establish partnerships with relevant stakeholders. (Development Assessment)	n/a	n/a
n/acollab	n/a	Ethekwini (Durban)	Review audit, monitoring reports and Environmental Management Plans. (Development Assessment)	n/a	Ensure that municipal developments are compliant with National, Provincial and Local environmental laws and policies.
n/acollab	n/a	Ethekwini (Durban)	Establish and maintain a database management and reporting system for environmental compliance monitoring. (Development Assessment)	n/a	n/a
n/acollab	n/a	Ethekwini (Durban)	Review monitoring and audit reports submitted by Environmental Control Officers. (Development Assessment)	n/a	Establish an effective compliance and enforcement function to protect key biodiversity and ecosystem goods and services.
n/acollab	n/a	Ethekwini (Durban)	Identify issues of concern and put in place mechanisms to address these. (Environmental Management Department)	n/a	n/a
n/acollab	n/a	Ethekwini (Durban)	Comply with relevant national legislation. (Environmental Management Department)	n/a	n/a
n/acollab	n/a	Ethekwini (Durban)	Comply with existing communication protocols. (Environmental Management Department)	n/a	n/a
n/adata	n/a	Ethekwini (Durban)	Collect relevant data for indicators. (Biodiversity Planning)	n/a	n/a
n/aincentives	n/a	Ethekwini (Durban)	Define the Strategic Environmental Assessment Process. (Deputy Head: Environmental Management Department)	n/a	n/a
n/aincentives	n/a	Ethekwini (Durban)	Produce Strategic Environmental Assessment. (Deputy Head: Environmental Management Department)	n/a	Produce Strategic Environmental Assessment. (Deputy Head: Environmental Management Department)
n/aincentives	n/a	Ethekwini (Durban)	Monitor municipal capital projects against conditions of environmental authorization, and Environmental Management Plan requirements. (Development Assessment)	n/a	Ensure that municipal developments are compliant with National, Provincial and Local environmental laws and policies.
n/aincentives	n/a	Ethekwini (Durban)	Develop and review guidelines for environmental compliance monitoring and internal auditing of municipal capital projects. (Development Assessment)	n/a	Develop and review guidelines for environmental compliance monitoring and internal auditing of municipal capital projects. (Development Assessment)
n/aincentives	n/a	Ethekwini (Durban)	Develop, and implement green engineering design specifications for municipal capital projects. (Development Assessment)	n/a	Develop, and implement green engineering design specifications for municipal capital projects. (Development Assessment)
n/aincentives	n/a	Ethekwini (Durban)	Influence the rates policy to incentivise conservation land-use on private land. (Biodiversity Planning)	n/a	Secure land for the conservation of biodiversity and the ecosystem goods and services it provides.
n/aincentives	n/a	Ethekwini (Durban)	Influence the valuation policy to incentivise conservation land-use on private land. (Biodiversity Planning)	n/a	Secure land for the conservation of biodiversity and the ecosystem goods and services it provides.
n/aincentives	n/a	Ethekwini (Durban)	Implement rates policy tools, e.g. special rating areas and environmental conservation certificates. (Biodiversity Planning)	n/a	Secure land for the conservation of biodiversity and the ecosystem goods and services it provides.
n/aincentives	n/a	Ethekwini (Durban)	Establish and implement the Mayoral biodiversity award system. (Policy)	n/a	Secure land for the conservation of biodiversity and the ecosystem goods and services it provides.
n/aincentives	n/a	Ethekwini (Durban)	Proactively utilise scheme amendments and conservation servitudes to secure biodiversity and ecosystem goods and services. (Biodiversity Planning)	n/a	Secure land for the conservation of biodiversity and the ecosystem goods and services it provides.
n/aincentives	n/a	Ethekwini (Durban)	Identify high priority areas for enforcement. (Development Assessment/Biodiversity Planning)	n/a	n/a
n/aincentives	n/a	Ethekwini (Durban)	Establish partnerships with relevant stakeholders. (Development Assessment)	n/a	n/a
n/aincentives	n/a	Ethekwini (Durban)	Establish a series of standard operating procedures for enforcement. (Development Assessment)	n/a	n/a
n/aincentives	n/a	Ethekwini (Durban)	Take relevant enforcement action. (Development Assessment)	n/a	n/a
n/aincentives	n/a	Ethekwini (Durban)	Undertake regular monitoring of selected approved developments. (Development Assessment/Biodiversity Planning)	n/a	Establish an effective compliance and enforcement function to protect key biodiversity and ecosystem goods and services.
n/aincentives	n/a	Ethekwini (Durban)	Identify those developments that require enforcement action and refer to enforcement officer for action. (Development Assessment)	n/a	n/a
n/aincentives	n/a	Ethekwini (Durban)	Identify areas where existing legal framework is not suitable. (Development Assessment/Biodiversity Planning)	n/a	n/a
n/aincentives	n/a	Ethekwini (Durban)	Identify existing enforcement tools and punitive measures that can currently be applied. (Development Assessment)	n/a	n/a
n/aincentives	n/a	Ethekwini (Durban)	Prepare appropriate legislation to address legal shortfalls. (Biodiversity Planning/Development Assessment)	n/a	n/a
n/aplanning	n/a	Ethekwini (Durban)	Maintain and update plan when major changes occur. (Biodiversity Planning)	n/a	n/a
n/aplanning	n/a	Ethekwini (Durban)	Set and incorporate conservation targets for biodiversity assets and goods and services in line with accepted standards. (Biodiversity Planning)	n/a	n/a
n/aplanning	n/a	Ethekwini (Durban)	Assimilate and process data. (Biodiversity Planning)	n/a	n/a
n/aplanning	n/a	Ethekwini (Durban)	Consultation and approval process. (Biodiversity Planning)	n/a	Inclusion of components of biodiversity that have high conservation value (species, habitats, ecosystems & ecosystem goods and services) into the Durban Metropolitan Open Space System (DMOSS) and the eThekwini Municipality's hierarchy of plans.
n/aplanning	n/a	Ethekwini (Durban)	Establish procedures for capturing assessment information into required databases. (Development Assessment)	n/a	Assess all applications for development in priority areas (as identified by 1.1 above).
n/aplanning	n/a	Ethekwini (Durban)	Review and develop development assessment guidelines in terms of current biodiversity knowledge. (Development Assessment/Biodiversity Planning)	n/a	Assess all applications for development in priority areas (as identified by 1.1 above).
n/aplanning	n/a	Ethekwini (Durban)	Integrate standards, procedures and protocols into a formal Environmental Management System. (Development Assessment)	n/a	n/a
n/aplanning	n/a	Ethekwini (Durban)	Establish indicators for biodiversity. (Environmental Management Department)	n/a	Evaluate and report on the state of biodiversity and the ecosystem goods and services it provides.
n/aplanning	n/a	Ethekwini (Durban)	Report on indicators, and interpret patterns and trends. (Biodiversity Planning)	n/a	Evaluate and report on the state of biodiversity and the ecosystem goods and services it provides.
n/aplanning	n/a	Ethekwini (Durban)	Identify and establish priority monitoring programmes. (Biodiversity Planning)	n/a	Evaluate and report on the state of biodiversity and the ecosystem goods and services it provides.
n/aplanning	n/a	Ethekwini (Durban)	External review of plan every 5 years. (Environmental Management Department).	n/a	n/a
n/aplanning	n/a	Ethekwini (Durban)	Use annual Service Delivery Budget Implementation Plan evaluation process to assess progress in implementing the Environmental Management Department strategic plan. (Environmental Management Department)	n/a	n/a
n/aplanning	n/a	Ethekwini (Durban)	Reassess priorities based on the results of the audit, especially with regard to the allocation of resources. (Environmental Management Department)	n/a	n/a
n/aplanning	n/a	Ethekwini (Durban)	Produce Municipal Biodiversity Report. (Biodiversity Planning)	n/a	n/a
1	SI	Glasgow	Manage 30 key grassland sites as traditional meadows in a sustainable manner, on GCC land	n/a	n/a
1	SI	Glasgow	Enhance areas of unmown grassland by introducing local provenance wildflowers.	area of enhanced grasslands	n/a
1	SI	Glasgow	Create or extend 5 new meadows city-wide	number of meadows created or extended	n/a
1	SI	Glasgow	Enhance existing meadows by wildflower planting at 8 sites	n/a	n/a
1	SI	Glasgow	Trial new council cut and collect equipment for meadow management	n/a	n/a
1	SI	Glasgow	Implement dwarf shrub heath annual management at 1 site	n/a	n/a
1	SI	Glasgow	Enhance water vole meadow at The Bridge, Easterhouse	n/a	n/a
1	SI	Glasgow	Use cattle grazing as a management tool for meadows ( See Farmland)	n/a	n/a
1	SI	Glasgow	Improve condition of Upland Mixed Ashwoods and Upland Oakwoods woodlands at Cart & Kittoch SSSI	n/a	n/a
1	SI	Glasgow	Commence city wide NVC survey of woodlands (not already surveyed) to ascertain UK BAP Priority Habitats extents within Glasgow	n/a	n/a
1	SI	Glasgow	Develop 8 Urban Woodland Management Plans for larger woodlands city-wide (over 400ha in total)	n/a	n/a
1	SI	Glasgow	Create 3 new woodlands within city boundary (or expansion of existing woodlands)	number of new woodlands within city boundary (or expansion of existing woodlands)	n/a
1	SI	Glasgow	Carry out annual blue green algal monitoring at 43 sites city-wide	number of monitoring sites	Establish favourable management at identified key sites.
1	SI	Glasgow	Continue to restore 3 raised bogs and monitor results for water levels and biodiversity	n/a	n/a
1	SI	Glasgow	Implement wetland management for biodiversity as part of 7 Lochs Wetland Project	n/a	n/a
1	SI	Glasgow	Designate additional Local Nature Reserves (LNRs)	Local Nature Reserve (LNR) area per population	n/a
1	SI	Glasgow	Deliver Community Rewilding project across Yoker area, engaging with local communities to plant wildflowers, trees, and wilding of sites	n/a	Create or restore high quality habitat at selected sites or locations. Involve community and education groups and land managers in habitat management and creation of initiatives.
1	SI	Glasgow	Encourage incorporation of spaces for building dwelling species such as swift in new buildings where appropriate	n/a	Create or restore high quality habitat at selected sites or locations.
1	SI	Glasgow	Manage 50 hectares as traditional meadow on GCC owned farmland at Carmunnock	n/a	n/a
1	SI	Glasgow	Create fossorial water vole habitat at key sites as part of the Water Voles in the City project (including Blairtummock Park, Cranhill Park, Hogganfield Park and Auchinlea Park)	n/a	Create or restore high quality habitat at selected sites or locations.
2	SI	Glasgow	Implement Integrated Green Network proposals as part of the Cardowan Surface Water Management Plan and Blairtummock.	n/a	n/a
2	SI	Glasgow	Aim to ensure connectivity of integrated habitat networks throughout the city through the planning process	n/a	n/a
2	SI	Glasgow	Create and maintain House Sparrow Plots as funding allows	n/a	n/a
2	SI	Glasgow	Undertake Phase 1 Habitat Survey of Pollok Country Park	n/a	n/a
2	SI	Glasgow	Continue hedgerow management by creating new hedges and enhancing existing hedges	n/a	n/a
3	SI	Glasgow	Erect a minimum of 30 house sparrow boxes at targeted sites across the city	number of sparrow boxes	n/a
4	SI	Glasgow	Encourage sowing and growing of Scottish provenance wildflowers	n/a	n/a
4	SI	Glasgow	Carry out survey of rare plants (Burnet-saxifrage) annually	n/a	Establish favourable management at identified key sites.
4	SI	Glasgow	National Vegetation Classification (NVC) survey of Pollok Country Park Wood Pasture and Parkland Habitat to identify exact species compositions and conditions as base point for future management planning and assessments	n/a	n/a
4	SI	Glasgow	Individual management plans for Ancient and Veteran trees within Wood Pasture and Parkland Habitat in Pollok Country Park	n/a	n/a
4	SI	Glasgow	Carry out annual monitoring of rare woodland plants	n/a	n/a
5	SI	Glasgow	Carry out annual WeBS counts at 15 key sites	n/a	n/a
5	SI	Glasgow	Identify Bog Rosemary populations and monitor health and spread	n/a	n/a
5	SI	Glasgow	Carry out wetland management at 5 Local Nature Reserves, including water level control at Robroyston Park for wading birds	n/a	n/a
5	SI	Glasgow	Monitor snipe species at key wetland sites	n/a	n/a
5	SI	Glasgow	Maintain swift trigger map showing locations city-wide of flocking/breeding swifts	n/a	n/a
5	SI	Glasgow	Maintain and enhance wild bird plot at Carmmunock	n/a	n/a
5	SI	Glasgow	Monitor breeding tree sparrow populations at Millichen farms	n/a	n/a
6	SI	Glasgow	Continue to co-ordinate butterfly transects	number of transects	Establish favourable management at identified key sites.
8.1	SI	Glasgow	Carry out riparian water vole surveys	number of survey sites	n/a
8.1	SI	Glasgow	Produce Water Vole Plan for the city	n/a	n/a
8.1	SI	Glasgow	Develop and produce water vole Plan	n/a	n/a
8.1	SI	Glasgow	Host the East End Water Vole Project meetings	n/a	n/a
8.1	SI	Glasgow	Develop, review and update guidance on habitat management	n/a	n/a
8.1	SI	Glasgow	Trial habitat management at key sites as part of Water Voles in the City project	n/a	n/a
8.1	SI	Glasgow	Carry out riparian water vole surveys	number of survey sites	n/a
8.1	SI	Glasgow	Develop a project protocol for assessing the population dynamics of water voles in Glasgow	n/a	n/a
8.1	SI	Glasgow	Survey 20 km squares annually as part of fossorial water vole landscape scale monitoring	frequency and area of survey	n/a
8.2	SI	Glasgow	Monitor frog populations at Robroyston Park and Cathkin Braes, to assess health of population in north and south of city.	n/a	n/a
9	SI	Glasgow	Protect and enhance habitats for wildlife as part of continued management at Drumchapel and Easterhouse Woods lease	n/a	n/a
10	SI	Glasgow	Monitor INNS and protected freshwater fish species	n/a	n/a
12	SI	Glasgow	Undertake strategic tree planting programme annually	frequency of tree planting	Create or restore high quality habitat at selected sites or locations.Retain all existing habitat.
13	SI	Glasgow	Naturalise Queen’s Park boating pond	percent naturalized	n/a
15	SI	Glasgow	Seek funding to extend the fossorial water vole project. The water vole project is required for scientific monitoring of habitat creation, management and development of guidelines as well as assessing the wider water population dynamics	n/a	n/a
16	SI	Glasgow	Continue to promote biodiversity projects within the 7 lochs wetland park	n/a	n/a
16	SI	Glasgow	Continue to promote and implement ‘Giving Nature A Home’ project city-wide	n/a	n/a
16	SI	Glasgow	Develop and deliver the 7 Lochs Co-operative Habitat Restoration project in partnership with landowners and land managers.	n/a	Develop and deliver the 7 Lochs Co-operative Habitat Restoration project in partnership with landowners and land managers.
17	SI	Glasgow	Produce LBAP Communication Plan	n/a	n/a
17	SI	Glasgow	Produce Pollinator Plan for the city	n/a	n/a
18	SI	Glasgow	Establish and identify mechanism to maintain GCC wildflower nursery at Pollock Country Park	n/a	Establish and identify mechanism to maintain GCC wildflower nursery at Pollock Country Park
18	SI	Glasgow	Carry out annual management of Glasgow Museums Resource Centre meadow	n/a	Establish favourable management at identified key sites. Retain all existing habitat.
19	SI	Glasgow	Align LBAP to emerging Parks and Greenspaces Vision	n/a	n/a
19	SI	Glasgow	Ensure biodiversity is considered within the Glasgow Open Space Strategy	n/a	n/a
19	SI	Glasgow	Ensure that biodiversity is considered in the Stalled Spaces planning process	n/a	n/a
19	SI	Glasgow	Implement Integrated Green Network proposals as part of the Cardowan Surface Water Management Plan and Blairtummock.	n/a	n/a
21	SI	Glasgow	Produce Biodiversity Duty Report for Scottish Government	n/a	Biodiversity Duty Report for Scottish Government
22	SI	Glasgow	Raise awareness of biodiversity value through delivering Outdoor Learning sessions for Glasgow Schools (Curriculum for Excellence)	n/a	n/a
22	SI	Glasgow	Promote Glasgow biodiversity and engagement through teacher training events and Eco Schools days	n/a	n/a
22	SI	Glasgow	Continue Ambassador Schools project	n/a	n/a
23	SI	Glasgow	Develop Citizen Science and Environmental Monitoring projects for key habitats and species	n/a	n/a
23	SI	Glasgow	Promote LNRs by holding celebration events	n/a	n/a
23	SI	Glasgow	Organise annual Wild About Glasgow countryside events for the public	n/a	n/a
23	SI	Glasgow	Continue to engage with communities in practical activities within 7 lochs area	n/a	n/a
23	SI	Glasgow	Hold annual Glasgow Wildfest	n/a	n/a
23	SI	Glasgow	Continue Young Roots project	n/a	n/a
23	SI	Glasgow	Continue to encourage conservation volunteering through undertaking projects and holding events at LNRs and other wildlife sites	n/a	n/a
23	SI	Glasgow	Carry out events for Urban Butterfly Project	n/a	n/a
23	SI	Glasgow	Organise biodiversity-themed activities at park venues	n/a	biodiversity-themed activities
n/agreeninfrastructure	n/a	Glasgow	Encourage the development of Green Roofs through the planning process	n/a	Create or restore high quality habitat at selected sites or locations.Establish favourable management at identified key sites.
n/aagriculture	n/a	Glasgow	Use cattle grazing as a management tool at Dawsholm Park, Carnbooth and Pollok Country Park	n/a	n/a
n/aawareness	n/a	Glasgow	Promote woodland as a temporary greening and bioremediation on vacant and derelict land	n/a	n/a
n/aawareness	n/a	Glasgow	Raise awareness of biodiversity value of habitats and species within Glasgow through monthly articles for the Evening Times advice column on Gardens and Wildlife	n/a	n/a
n/aawareness	n/a	Glasgow	Develop training programme of specialist groups including operations staff, ecological consultants and pest control operatives	n/a	n/a
n/acollab	n/a	Glasgow	Update grassland map on GIS	n/a	n/a
n/acollab	n/a	Glasgow	Undertake a review of SINCS	n/a	Establish favourable management at identified key sites.
n/acollab	n/a	Glasgow	Update water vole distribution map	frequency of map updates	n/a
n/adata	n/a	Glasgow	Maintain and update the Biological Audit	n/a	n/a
n/adata	n/a	Glasgow	Seek to assess and update the list of derelict sites of particular importance for biodiversity and outline management needs	n/a	n/a
n/adata	n/a	Glasgow	Carry out scientific assessment of disturbance caused by grass cutting, under licence	n/a	n/a
n/aincentives	n/a	Glasgow	Ensure new developments enhance biodiversity wherever possible	n/a	n/a
n/ainvasive	n/a	Glasgow	Remove invasive species where appropriate and manage sites to encourage a varied tree age, species and structure at Drumchapel and Easterhouse Woodlands	n/a	n/a
n/aplanning	n/a	Glasgow	Assess all UK BAP woodland Priority Habitat types ( excluding Lowland Mixed Deciduous Woodland), to confirm council ownership and, establish woodland condition and management requirements	n/a	n/a
n/aplanning	n/a	Glasgow	Deliver a woodland management strategy for the Greater Easterhouse area	n/a	n/a
n/aplanning	n/a	Glasgow	Monitor and assess success of habitat creation and management projects	n/a	n/a
n/apollution	n/a	Glasgow	Carry out water quality tests at key sites – Hogganfield Loch, Queen’s Park, Richmond Park and Knightswood Park ponds	n/a	n/a
n/asocio-economic	n/a	Glasgow	Promote river restoration and deculverting projects	n/a	n/a
n/asocio-economic	n/a	Glasgow	Ensure SUDS designs incorporate biodiversity	n/a	n/a
1	SI	Hamburg	Keep land use constrained to a minimum	n/a	n/a
1	SI	Hamburg	Develop continuity of water systems ( semi-natural river banks, alluvial areas)	n/a	n/a
1	SI	Hamburg	Conserve semi-natural forests	n/a	n/a
1	SI	Hamburg	At least 5% of the forest area should cease management practices and instead develop in a natural manner without interference	percent of forested area without management practices	n/a
1	SI	Hamburg	Continue to maintain the existing 1700 hectares of grassland and aim for 2000 hectares.	hectares of grassland	n/a
2	SI	Hamburg	Ensure and enlarge habitat connection for islands and hiking trails	n/a	n/a
2	SI	Hamburg	For the sustainable use of the areas, the desired minimum standards are to be consolidated and existing gaps and "bottlenecks" in the green areas and network structures, in accordance with the open space composite system, are to be closed.	n/a	n/a
2	SI	Hamburg	To create a network of spatially and functionally connected biotopes on at least 15% of Hamburg's land area	percent of land area with spatially and functionally connected biotopes	n/a
2	SI	Hamburg	Creation of ecological continuity for fish and other water-dependent organisms through the optimisation of piped watercourse sections, the construction of river beds in the area of weirs and barrages or the development of continuous bank strips under bridges or hiking possibilities on sheet pile walls;	n/a	n/a
3	SI	Hamburg	Buildings are often also habitats for birds and bats. These are dependent on niches and structures on facades or on the possibility of entry into attics or cellars. These habitats must be preserved and recreated. Particularly in the case of facade renovations, consideration must be given to building dwellers who have become rare in the meantime, such as sparrows, swifts and bats.	n/a	n/a
4	SI	Hamburg	Convert all forests into mixed hardwood forests containing native tree species and 10% rate of hardwood and deadwood	n/a	n/a
7	SI	Hamburg	Improving spawning and nursery conditions, including for sensitive fish species, by improving the water structure and optimising conditions for aquatic microorganisms;	n/a	n/a
9	SI	Hamburg	Define untouchable historic, old and irreplaceable areas	n/a	n/a
9	SI	Hamburg	Protect grassland with rich biodiversity and cultural landscapes	n/a	n/a
9	SI	Hamburg	Turn 10% of the land into conservation areas	Turn 10% of the land into conservation areas	n/a
9	SI	Hamburg	In the future the whole Wahldorfer Wald (forest) should be under protection	n/a	n/a
9	SI	Hamburg	Examine need of conservation of land areas Allermöhe and Neuländer Marsch	n/a	n/a
9	SI	Hamburg	Develop new plans for conservation areas ( like Natura 2000 Managementplans)	n/a	n/a
9	SI	Hamburg	Increase areas of conservation up to 30% of land area	percent of land conserved	n/a
9	SI	Hamburg	Preserve typical cultural landscapes of Hamburg by 2020.	n/a	n/a
n/a	n/a	Hamburg	Provide more urban space for vegetation	n/a	n/a
n/acollab	n/a	Hamburg	Hamburg will have to compile the conservation status of the most important animal and plant species in a digital species register and set up continuous monitoring. Species aid programmes will be set up for species that are particularly endangered and important for Hamburg's natural environment, setting out objectives and concrete measures for these species.	n/a	n/a
n/aincentives	n/a	Hamburg	Structural internal development and ecological development must be interlinked.	n/a	n/a
n/aincentives	n/a	Hamburg	The protection of endangered species and habitats must be taken into account during structural development. Historically old green structures, strips of water and biotope areas must be preserved.	n/a	n/a
n/aincentives	n/a	Hamburg	With every development plan and with construction measures, it must be checked whether and which green structures with their ecological functions are to be preserved and how these can be upgraded qualitatively.	n/a	n/a
n/apollution	n/a	Hamburg	Reduction of inputs from agriculture and traffic, e.g. through the creation of riparian strips or the pre-treatment of street sewage to improve the chemical situation of surface waters.	n/a	n/a
n/asocio-economic	n/a	Hamburg	Development of large-scale flood areas to reduce hydraulic stress situations - currently, due to large-scale sealing in urban areas, even small streams are "emptied" by the tidal wave during heavy rainfall and the population of microorganisms and fish is sustainably damaged	n/a	n/a
1	SI	Hong Kong	Explore innovative methods to enhance, support and promote the conservation of rural areas with high ecological value	change in existing programs	n/a
2	SI	Hong Kong	Enhance habitat connectivity and establish ecological corridors across the boundary	n/a	n/a
2	SI	Hong Kong	Review and update guidelines on design of wildlife crossings	n/a	n/a
4	SI	Hong Kong	Promote diversification of our soft landscapes and optimise use of native species for enriching urban biodiversity	n/a	n/a
7	SI	Hong Kong	Designate and manage Fisheries Protection Area(s) to protect important fish spawning and nursery grounds	n/a	n/a
9	SI	Hong Kong	Designate new marine parks in the waters near The Brothers, Soko Islands and Southwest Lantau	n/a	n/a
9	SI	Hong Kong	Designate new country park at Robin’s Nest, and extend country park to cover country park enclaves at appropriate locations	n/a	n/a
9	SI	Hong Kong	Develop a nature park at Long Valley for supporting conservation and agriculture in this ecologically important area	n/a	n/a
9	SI	Hong Kong	Continue to implement the Management Agreement and Public-Private Partnership schemes to actively conserve ecologically important sites under private ownership, including the 12 priority sites, country park enclaves and private land in country parks through collaboration with NGOs and rural communities	status of existing programs	n/a
10	SI	Hong Kong	Build up capacity for the management of invasive alien species	n/a	n/a
10	SI	Hong Kong	Enhance the monitoring, management and control plans for target invasive alien species	status of existing programs	n/a
10	SI	Hong Kong	Conduct education programmes to raise awareness and to discourage release of alien species to the wild	status of existing programs	n/a
13	SI	Hong Kong	Carry out the Plantation Enhancement Project to enhance the biodiversity of plantations in country parks	status of existing programs	n/a
13	SI	Hong Kong	Explore opportunities to enhance the value of urban parks for biodiversity conservation and education	n/a	n/a
15	SI	Hong Kong	Provide funding support to encourage local fishing community to adopt sustainable fisheries operations	n/a	n/a
17	SI	Hong Kong	Establish a standardised mechanism for formulating species action plans	n/a	n/a
17	SI	Hong Kong	Formulate an urban forestry strategy that contributes to a sustainable urban landscape and promotes the appreciation of urban biodiversity	n/a	n/a
18	SI	Hong Kong	Open and maintain a permanent exhibition on biodiversity in the Hong Kong Science Museum	n/a	Open and maintain a permanent exhibition on biodiversity in the Hong Kong Science Museum
18	SI	Hong Kong	Support the establishment of biodiversity centres	n/a	n/a
18	SI	Hong Kong	Explore the opportunity for setting up a natural history museum in the long term	n/a	n/a
19	SI	Hong Kong	Establish an inter-departmental task force on wildlife crime, to strengthen collaboration and intelligence exchange	status of existing programs	n/a
19	SI	Hong Kong	Update the Sustainability Assessment system, to better integrate biodiversity considerations in major policies and plans of the Government	n/a	n/a
19	SI	Hong Kong	Integrate biodiversity considerations in the territorial development strategy	status of existing programs	n/a
19	SI	Hong Kong	Update and amend Chapter 10 of the Hong Kong Planning Standards and Guidelines by incorporating relevant guidelines on biodiversity considerations	n/a	n/a
21	SI	Hong Kong	Encourage partnership between government and business sector in biodiversity conservation	n/a	n/a
22	SI	Hong Kong	Incorporate the concept of biodiversity in the school curriculum	n/a	n/a
22	SI	Hong Kong	Engage NGOs to provide capacity building for teachers on biodiversity	n/a	n/a
22	SI	Hong Kong	Enhance the resources for early childhood education on nature conservation	n/a	n/a
23	SI	Hong Kong	Review and enhance education activities that promote biodiversity, being conducted by AFCD	n/a	n/a
23	SI	Hong Kong	Promote awareness and community involvement through citizen science monitoring programmes	n/a	n/a
23	SI	Hong Kong	Organise annual festivals to provide a platform for engaging partners and relevant stakeholders in promoting biodiversity to the public	status of existing programs	n/a
23	SI	Hong Kong	Encourage programmes to promote biodiversity education and community involvement, through funding support by the Environment and Conservation Fund	status of existing programs	n/a
23	SI	Hong Kong	Conduct public engagement and explore relevant measures on promotion of sustainable consumption of biological resources	n/a	n/a
n/aecoservices	n/a	Hong Kong	Commission a study on the ecosystem services provided by major habitat types in Hong Kong	n/a	n/a
n/anativespecies	n/a	Hong Kong	Formulate action plans for species that require immediate conservation actions	n/a	n/a
n/anativespecies	n/a	Hong Kong	Review and strengthen existing species action plans	n/a	n/a
n/anativespecies	n/a	Hong Kong	Enhance territory-wide biodiversity surveys on major groups of terrestrial and freshwater species	status of existing programs	n/a
n/aagriculture	n/a	Hong Kong	Continue to conduct fisheries monitoring programme in Hong Kong waters	n/a	n/a
n/aagriculture	n/a	Hong Kong	Conduct studies on measures to prevent cormorant predation on commercial pond fish in Deep Bay area	n/a	n/a
n/aagriculture	n/a	Hong Kong	Promote the modernisation and sustainable development of local agriculture as an integral part of the New Agriculture Policy	n/a	n/a
n/aawareness	n/a	Hong Kong	Promote the concept of Place Ecology in urban landscape designs	n/a	n/a
n/aawareness	n/a	Hong Kong	Conduct a survey on knowledge and attitudes towards biodiversity in Hong Kong	n/a	n/a
n/acapacity	n/a	Hong Kong	Support research on sustainable agriculture and fisheries practices and management	n/a	n/a
n/acollab	n/a	Hong Kong	Conduct ecological surveys and compile ecological database on natural streams, especially Ecologically Important Streams	n/a	Conduct ecological surveys and compile ecological database on natural streams, especially Ecologically Important Streams
n/acollab	n/a	Hong Kong	Promote knowledge building and sharing among the public and private sectors in the latest landscape concepts, designs and technologies that contribute to a sustainable urban ecosystem	n/a	n/a
n/acollab	n/a	Hong Kong	Review and develop a standardised classification of habitat types in Hong Kong, and prepare a Geographic Information System-based habitat map	n/a	develop a standardised classification of habitat types in Hong Kong, and prepare a Geographic Information System-based habitat map
n/acollab	n/a	Hong Kong	Develop a web-based information hub to provide a one-stop shop for information on local biodiversity	n/a	Develop a web-based information hub to provide a one-stop shop for information on local biodiversity
n/acollab	n/a	Hong Kong	Develop a Geographic Information System-based platform to facilitate sharing of data among different groups of users	n/a	Develop a Geographic Information System-based platform to facilitate sharing of data among different groups of users
n/adata	n/a	Hong Kong	Conduct baseline and long-term surveys of priority marine habitats and species	n/a	n/a
n/adata	n/a	Hong Kong	Compile a list of threatened species for Hong Kong to guide conservation actions	n/a	n/a
n/adata	n/a	Hong Kong	Compile relevant information on marine habitats for guiding conservation of marine habitats	n/a	n/a
n/adata	n/a	Hong Kong	Conduct studies that would directly and significantly contribute to the conservation of biodiversity	n/a	n/a
n/adata	n/a	Hong Kong	Encourage research to fill key information gaps on local biodiversity, through funding support by the Environment and Conservation Fund	n/a	n/a
n/agenetic	n/a	Hong Kong	Continue to control the environmental release of genetically modified organisms, monitor the development of related technology and expand screening programme	n/a	n/a
n/aincentives	n/a	Hong Kong	Enhance the practices in addressing ecological impacts of projects through environmental impact assessment process	status of existing programs	n/a
n/aplanning	n/a	Hong Kong	Prepare and implement biodiversity management plans, outlining the approach to biodiversity conservation in country parks, special areas, marine parks and marine reserve	n/a	n/a
n/aplanning	n/a	Hong Kong	Review the management plan for Sites of Special Scientific Interest to enhance the conservation and monitoring work carried out	n/a	n/a
n/aplanning	n/a	Hong Kong	Review the Mai Po Inner Deep Bay Ramsar Site Management Plan	n/a	n/a
n/aplanning	n/a	Hong Kong	Enhance habitat management work in the Mai Po Nature Reserve	n/a	n/a
n/aplanning	n/a	Hong Kong	Review and enhance the ecological monitoring and habitat management plan of the Hong Kong Wetland Park	n/a	n/a
n/apollution	n/a	Hong Kong	Improve practices in minor maintenance and hygiene works in natural streams and catchwaters, with a view to minimising ecological impacts arising from these works	n/a	n/a
n/apollution	n/a	Hong Kong	Control discharge of effluents from unsewered areas and its adverse impacts on streams	n/a	n/a
n/asocio-economic	n/a	Hong Kong	Adopt the concept of revitalising water bodies in large-scale drainage improvement works and planning drainage networks for New Development Areas	n/a	n/a
n/aTEK	n/a	Hong Kong	Encourage research on traditional knowledge relevant to conservation and sustainable use of biodiversity	n/a	n/a
n/aTEK	n/a	Hong Kong	Encourage the wise use of natural resources using traditional knowledge, especially through the Management Agreement scheme	n/a	n/a
n/atrade	n/a	Hong Kong	Maintain high vigilance and enhance enforcement against illegal poaching or collection of local species and raise public awareness	n/a	n/a
n/atrade	n/a	Hong Kong	Strengthen enforcement and legislative measures to combat illegal trade in ivory	n/a	n/a
2	SI	Jerusalem	Rehabilitation and restoration of ecological corridors including rare and threatened habitats	n/a	n/a
2	SI	Jerusalem	n/a	n/a	n/a
19	SI	Jerusalem	Mainstreaming biodiversity into all city planning and other relevant municipal departments	n/a	n/a
23	SI	Jerusalem	Promotion of biodiversity awareness through education and programming for the stewarding of nature and active public engagement on the community level	n/a	n/a
n/aplanning	n/a	Jerusalem	Comprehensive management of the city’s natural infrastructure and biodiversity	n/a	n/a
n/asocio-economic	n/a	Jerusalem	Promotion of tourism, leisure activity and other economic opportunities in conjunction with nature awareness and biodiversity conservation	n/a	n/a
1	SI	Johannesburg	Prioritise the rehabilitation and conservation of wetlands, particularly upstream from settlements and townships	n/a	n/a
2	SI	Johannesburg	Determine and express the value of corridors in biodiversity policies and guidelines	n/a	n/a
2	SI	Johannesburg	Classify ecological open spaces into a system of core and satellite nodes	n/a	n/a
2	SI	Johannesburg	Position Ridges within the Larger Open Space Framework	n/a	n/a
4	SI	Johannesburg	Protect and conserve Red Data fauna and flora species	n/a	n/a
9	SI	Johannesburg	Identify and Protect key priority wetland areas	n/a	n/a
9	SI	Johannesburg	Protect and conserve the remaining intact habitat patches of the Grassland biome within the City of Joburg2	n/a	n/a
10	SI	Johannesburg	Manage invasive alien plants in the City of Johannesburg within the appropriate policy and legislative frameworks	n/a	n/a
10	SI	Johannesburg	Appropriate awareness-raising, institutional arrangements and capacity-building implemented	n/a	n/a
10	SI	Johannesburg	Control the introduction and establishment of new IAPs prevented through early detection and rapid response	n/a	n/a
10	SI	Johannesburg	Impact of existing IAPS reduced through the implementation of integrated control measures	n/a	n/a
10	SI	Johannesburg	Adaptive management informed by Research, Monitoring and Evaluation	n/a	n/a
11	SI	Johannesburg	Implement ‘environment friendly’ stormwater management policies that reduces the impact on aquatic ecosystems	n/a	n/a
13	SI	Johannesburg	Ensure the allocation for socio-economic space of 2.4ha per 1000 people is implemented	n/a	n/a
13	SI	Johannesburg	Social open spaces should be landscaped with indigenous species	n/a	n/a
13	SI	Johannesburg	Use indigenous species for landscaping and rehabilitation of areas used for services and utilities	n/a	n/a
17	SI	Johannesburg	Define the conservation objectives for the City of Joburg	n/a	n/a
17	SI	Johannesburg	Appropriate planning, design and management of services and utilities to enhance biodiversity	n/a	n/a
19	SI	Johannesburg	Integrate biodiversity considerations into the planning and budgeting processes of the City of Joburg	n/a	n/a
19	SI	Johannesburg	Align land use planning with ecological principles for open space planning	n/a	n/a
19	SI	Johannesburg	Awareness and advocacy campaign to reach key-decision makers and top level Management of the City	n/a	n/a
21	SI	Johannesburg	Harmonize the actions of all role-players through strategic planning	n/a	n/a
22	SI	Johannesburg	Design and implement biodiversity education programs	n/a	n/a
23	SI	Johannesburg	Design and implement a Creative and innovative advocacy and communication strategy to make biodiversity concern relevant to communities	n/a	n/a
23	SI	Johannesburg	Develop and implement focused awareness campaigns on threatening processes, including invasive alien species, GMOs and climate change, that aim to change behaviour in public and private sectors	n/a	n/a
23	SI	Johannesburg	Raise awareness regarding wetland values, protection, rehabilitation, policies and regulations and encourage involvement by individuals, groups, corporations and industries in all aspects of wetlands protection and rehabilitation	n/a	n/a
n/acollab	n/a	Johannesburg	Develop an accessible, computerized database for wetlands and use this information to produce a readable report for the public outlining wetland targets and trends	n/a	Develop an accessible, computerized database for wetlands and use this information to produce a readable report for the public outlining wetland targets and trends
n/adata	n/a	Johannesburg	Identify indicator species and reference sites for biodiversity in Joburg	n/a	n/a
n/adata	n/a	Johannesburg	Complete a Ridges Audit	n/a	n/a
n/adata	n/a	Johannesburg	Undertake Ground Truthing and Sensitivity Mapping of ridges	n/a	n/a
n/adata	n/a	Johannesburg	Identifying specific species or ecosystems of concern	n/a	n/a
n/adata	n/a	Johannesburg	Determining conservation requirements	n/a	n/a
n/adata	n/a	Johannesburg	Identifying the locations where species or ecosystems of special concern persist	n/a	n/a
n/adata	n/a	Johannesburg	Develop and maintain a database of all red data species within the city	n/a	n/a
n/aincentives	n/a	Johannesburg	Defining Strategic environmental assessment that compares conservation objectives with development scenarios	n/a	n/a
n/aincentives	n/a	Johannesburg	Development Boundaries and Management Actions	n/a	n/a
n/aincentives	n/a	Johannesburg	Include biodiversity considerations in property development and real estate guidelines and best practice codes to mitigate negative impacts on biodiversity	n/a	n/a
n/aplanning	n/a	Johannesburg	Application of the conservation plan in spatial planning processes	n/a	n/a
n/aplanning	n/a	Johannesburg	Identify specific conservation roles and related management plans for individual protected areas	n/a	n/a
n/aplanning	n/a	Johannesburg	Develop an Environmental Information Management system	n/a	Develop an Environmental Information Management system
n/aplanning	n/a	Johannesburg	Undertake Strategic Environmental Spatial Planning	n/a	n/a
n/aplanning	n/a	Johannesburg	Develop a monitoring and evaluation programme for biodiversity management	n/a	n/a
n/aplanning	n/a	Johannesburg	Management plans for species and ecosystems of special concern	n/a	n/a
n/aplanning	n/a	Johannesburg	Determine the values and uses of biodiversity to local communities and households and identify opportunities for sustainable management of biological resources	n/a	n/a
n/apollution	n/a	Johannesburg	Develop a plan to manage the impacts of urban development on water resource quality	n/a	n/a
1	SI	Leeds	Ensure sustainable populations of key species on magnesian limestone grassland by 2008.	n/a	n/a
1	SI	Leeds	n/a	reedbed site quantity and size	n/a
2	SI	Leeds	Increase the existing area of magnesian limestone grassland in Leeds by 50% by 2005, placing particular emphasis on linking and buffering existing sites to reduce fragmentation.	change in area of magnesian limestone grassland in Leed	n/a
2	SI	Leeds	To establish reliable estimates of hedgerow length in Leeds, together with information about their species composition and structure.	n/a	n/a
2	SI	Leeds	To identify areas with ancient and species rich hedges	n/a	n/a
2	SI	Leeds	Set targets for the replanting and renovation of hedges and lengths and areas of field margins	n/a	n/a
2	SI	Leeds	Improve hedgerow and field margin management	n/a	n/a
4	SI	Leeds	to protect the existing plant at its last Yorkshire locality	number of individuals and sites	n/a
4	SI	Leeds	to re-establish a population that will be self-sustaining with the on-going management of the site	number of individuals and sites	n/a
4	SI	Leeds	to (re-)establish populations that will be self-sustaining at other appropriate sites	number of individuals and sites	n/a
4	SI	Leeds	devise a conservation strategy for metapopulations	population change in sites	n/a
7	SI	Leeds	Maintain and extend the distribution of Atlantic stream crayfish in the Aire catchment, including within isolated water bodies.	n/a	n/a
7	SI	Leeds	Maintain the present distribution of Atlantic stream crayfish within the Wharfe catchment and seek to prevent the spread of signal crayfish	n/a	n/a
7	SI	Leeds	Maintain the present distribution of this species ( National)	n/a	n/a
7	SI	Leeds	Maintain and create appropriate habitat conditions (National)	n/a	n/a
7	SI	Leeds	Limit the spread of ‘crayfish plague’ (National)	n/a	n/a
8.1	SI	Leeds	Establish current population levels and set a target by which to expand population/distribution over five year period.	n/a	n/a
8.1	SI	Leeds	Conserve and increase local populations through sympathetic management.	n/a	n/a
8.1	SI	Leeds	To identify key roost sites and ascertain their size, and maintain these as a minimum	n/a	n/a
8.1	SI	Leeds	To increase the extent and quality of foraging habitat, especially in the vicinity of key roosts.	n/a	n/a
8.1	SI	Leeds	To continue and extend monitoring counts at summer roosts in line with the National Bat Monitoring Programme	n/a	n/a
9	SI	Leeds	Maintain and safeguard the current extent of magnesian limestone grassland.	extent of magnesian limestone grassland	n/a
9	SI	Leeds	Achieve favourable conservation status of all SSSI sites by 2003 and all non-SSSI sites with magnesian limestone grassland by 2005.	proportion of sites with favourable conservation status	n/a
9	SI	Leeds	Maintain and safeguard existing areas of lowland wet grassland and ensure their effective management.	n/a	n/a
9	SI	Leeds	Enhance the floristic interest of any remnant areas or formerly species-rich grassland within designated sites	n/a	n/a
21	SI	Leeds	Support the national objectives and targets.	n/a	n/a
23	SI	Leeds	Increase public awareness of the species.	n/a	n/a
n/adata	n/a	Leeds	Survey the extent, quality and distribution of lowland wet grassland to derive an accurate baseline and set quantitative and qualitative targets for the HAP.	n/a	n/a
n/ainvasive	n/a	Leeds	Limit the spread of non-native species (National)	n/a	n/a
1	SI	Lilongwe	Rehabilitation of riverbanks	Degraded sites along riverbanks rehabilitated	Priority riverbanks along Lingadzi, Nankhaka, Mteza, Lilongwe rivers are rehabilitated
4	SI	Lilongwe	Inventory of plants species	n/a	Living and dynamic document which is to be distributed 6 months after initial start. This to be updated annually with annual versions being distributed. An updated inventory of biodiversity within Lilongwe City. A number of programmes developed and implemented for sustainable conservation of biodiversity within the city.
4	SI	Lilongwe	Identify constraints and possible solutions to the use of underutilised plants	n/a	Report on constraints and solutions
4	SI	Lilongwe	Identify suitable sites within the City for growing under-utilised plants	Number of suitable sites	n/a
4	SI	Lilongwe	Facilitate application of suitable cultivation practices for the under-utilised plants	Number of stakeholder institutions adopting best pactices	n/a
4	SI	Lilongwe	Facilitate supply of superior quality planting materials of the under- utilised plants	Number of stakeholder institutions using superior quality planting materials	n/a
4	SI	Lilongwe	Promote inclusion of under-utilised plants in the afforestation program	n/a	Calendar of Afforestatio n Program incorporating underutilised plants
6.5	SI	Lilongwe	Inventory of invertebrates - insects, nematodes,	Updated checklist of invertebrates	An updated inventory of biodiversity within Lilongwe City. A number of programmes developed and implemented for sustainable conservation of biodiversity within the city.
7	SI	Lilongwe	Inventory of aquatic species	Checklist of aquatic species	An updated inventory of biodiversity within Lilongwe City. A number of programmes developed and implemented for sustainable conservation of biodiversity within the city.
8.1	SI	Lilongwe	Inventory of Mammals	Updated checklist of mammals	An updated inventory of biodiversity within Lilongwe City. A number of programmes developed and implemented for sustainable conservation of biodiversity within the city.
9	SI	Lilongwe	Identify actions to protect priority areas	percent of sites with saction plans identified	An updated inventory of biodiversity within Lilongwe City. A number of programmes developed and implemented for sustainable conservation of biodiversity within the city.
12	SI	Lilongwe	Tree seedling procurement	Number of Tree seedlings available	n/a
12	SI	Lilongwe	Tree planting and maintaining sites (incl weed management)	Number of trees planted	n/a
12	SI	Lilongwe	Protection of trees	Number of plantation trees protected	n/a
12	SI	Lilongwe	Tools to be purchased	Number of Tools purchased	Adequate tools purchased and available
12	SI	Lilongwe	Transportation of materials	n/a	Materials available at site
12	SI	Lilongwe	Monitoring and Supervision	Sites are monitored	n/a
12	SI	Lilongwe	Afforestation along river banks	Number of trees planted along river banks	n/a
19	SI	Lilongwe	Build partnerships among stakeholders involved in collection, conservation, use, enhancement, marketing and commercialisation of the underutilised species	Network of stakeholder institutions on underutilise d plants	n/a
22	SI	Lilongwe	Carry out awareness campaigns in schools in Lilongwe city	Number of schools visited; how many school kids reached	n/a
23	SI	Lilongwe	Carry out awareness campaign at religious institutions in Lilongwe City	Number of religious institution visited	n/a
23	SI	Lilongwe	Reach out to the local markets and flea markets in the City of Lilongwe	Number of markets visited	n/a
23	SI	Lilongwe	Organize Mass rallies in townships	Number of mass rallies held	n/a
n/anativespecies	n/a	Lilongwe	Inventory of vertebrates - birds, reptiles and amphibians	n/a	Living and dynamic document which is to be distributed 6 months after initial start. This to be updated annually with annual versions being distributed. An updated inventory of biodiversity within Lilongwe City. A number of programmes developed and implemented for sustainable conservation of biodiversity within the city.
n/anativespecies	n/a	Lilongwe	Identifying threatened species.	n/a	Checklist of threatened species. Living and dynamic document which is to be distributed 6 months after initial start. This to be updated annually with annual versions being distributed.
n/aawareness	n/a	Lilongwe	Produce a documentary on Biodiversity of the City of Lilongwe	Documentary of Lilongwe city biodiversity	n/a
n/aawareness	n/a	Lilongwe	Produce and distribute brochures/Posters	Number of brochures produced and distributed	brochures/posters
n/aawareness	n/a	Lilongwe	Training in Project Proposal Development	Number of participants	Training workshop organised and conducted in 2017 of core LBSAP team (authors)
n/aawareness	n/a	Lilongwe	Undertake awareness-raising on the importance of under-utilised plants	Number of stakeholder meetings per Ward	n/a
n/acapacity	n/a	Lilongwe	Establish and train a urban natural environment committee within LCC	n/a	Committee established and Workshop in 2017 to establish and train an urban natural committee members
n/aCC	n/a	Lilongwe	Mapping areas in the Lilongwe catchment at risk to CC and anthropogenic impacts	n/a	Maps produced
n/adata	n/a	Lilongwe	Identify areas with rich biodiversity for possible conservation programmes as well as sites at risk with climate change	Number of sites selected	Living and dynamic document/map completed by mid-2017 and then updated annually
n/agenetic	n/a	Lilongwe	Rescue and conserve genetic diversity of underutilised plants	Amount of genetic materials	n/a
n/agenetic	n/a	Lilongwe	Identify possible untapped genetic diversity for breeding and crop improvement programs	Amount of genetic materials	n/a
n/aincentives	n/a	Lilongwe	Assess marketability, nutritional status, policies and legal frameworks to regulate the use of underutilised plants	Number of Assessment Report	assessment report
n/ainvasive	n/a	Lilongwe	Removal of Invasive species	Number of sites cleared of invasive species	n/a
n/apollution	n/a	Lilongwe	Pollution monitoring	Percentage of rivers with pollution mointoring	Inspection reports
n/apollution	n/a	Lilongwe	Waste management (clean ups along rivers)	Number of clean ups conducted	n/a
1	SI	Lisbon	n/a	Natural areas - percentage of semi-natural (e.g. ruderal) and naturalised (Monsanto and Tapada da Ajuda parks) spaces	n/a
1	SI	Lisbon	Increase in the number and area covered by projects installed in green spaces without irrigation systems and with a predominance of native plant species in the region and/or relevant to the increase of native fauna in the city.	n/a	n/a
1	SI	Lisbon	Renaturalisation of water lines and the riverside area of the Tagus estuary	n/a	n/a
1	SI	Lisbon	Implementation of conservation measures for natural areas (riverside areas, for example) and biological monitoring of these ecotopes	n/a	n/a
2	SI	Lisbon	n/a	n/a	n/a
2	SI	Lisbon	Implementation of the physical connection between public green spaces and elimination of physical obstacles in these connections, through a spatial organization in the Urbanization and Detail Plans located within the structuring corridors defined in the MIP of the set of green spaces, nongreen public spaces, alignment of trees, pedestrian, cycle and other soft means of transportation and also of …	n/a	n/a
2	SI	Lisbon	Increased structural improvement and floristic composition of the city's green spaces and increased connection between them	n/a	n/a
3	SI	Lisbon	n/a	Native biodiversity in built up areas (Birds)	n/a
4	SI	Lisbon	n/a	Variation in native plant species	n/a
5	SI	Lisbon	n/a	Variation in the number of bird species	n/a
6	SI	Lisbon	n/a	Variation in the number of butterfly species	n/a
8.1	SI	Lisbon	n/a	Variation in the number of mammalian species	n/a
8.2	SI	Lisbon	n/a	Variation in the number of reptile species	n/a
8.2	SI	Lisbon	n/a	Variation in the number of amphibian species	n/a
9	SI	Lisbon	n/a	Protected areas (legally protected natural diversity) - number and area occupied by plant monuments (trees, boulevards and massifs classified by the Forestry Authority and/or the Municipality of Lisbon) and also by geomonuments; in number and area defined in PDM	n/a
9	SI	Lisbon	Increase in the area of massifs classified as phytomonuments	n/a	n/a
10	SI	Lisbon	n/a	Proportion of invasive alien species relative to native species of the same taxonomic group and/or area intervened to eliminate invasive alien species. It should be noted that urban biodiversity indicators 3 to 9 should be assessed by periodic assessments at pre-established sites that correspond to areas or mosaics characteristic of urban ecosystems.	n/a
11	SI	Lisbon	n/a	Percentage of permeable area of the city	n/a
12	SI	Lisbon	n/a	CO2 sequestration and climate regulation by vegetation - tree cover and CO2 sequestration by the estuary	n/a
13	SI	Lisbon	n/a	Area of Public green spaces - leisure and recreational services or consolidated urban fabric served by public green spaces according to their classification (peri-urban, central, urban and neighbourhood parks).	n/a
13	SI	Lisbon	Increase the area of public green spaces through Urbanization Plans and Detail that present green spaces above the minimum defined in the Municipal Master Plan.	n/a	n/a
13	SI	Lisbon	Renaturalisation of public and private spaces, the latter with campaigns aimed at owners.	n/a	n/a
14	SI	Lisbon	through programs of Education for biodiversity or Environmental Education or Education for Sustainable Development or other Education for the Values. These programmes may or may not fit into the formal education process and can be implemented directly or indirectly through empowered catalysts.	n/a	n/a
14	SI	Lisbon	n/a	Visits to green spaces by children under 16 - educational services - number of visits and number of students involved.	n/a
15	SI	Lisbon	n/a	Percentage of municipal budget allocated to biodiversity actions (programmes and projects), including financial support to NGOs	n/a
16	SI	Lisbon	The pilot plots referred to can be integrated into visitation strategies, with controlled impacts, to reduce monitoring costs and to involve populations in the values concerned.	n/a	n/a
16	SI	Lisbon	n/a	Number of biodiversity projects implemented or funded annually by the Municipality (Singapore 16), including projects of: - Valorisation of native species; - Recovery of wild animals; - Requalification of green spaces; - Sustainable use of water (e.g. use of recycled water for irrigation and street cleaning); - Implementation of urban gardens; - Renaturalisation of public places; - Renaturalisati…	n/a
17	SI	Lisbon	Indicators should be established according to the different levels of approach to biodiversity, for example: systemic, specific, genetic and culture-related.	n/a	n/a
17	SI	Lisbon	The basic indicators to be evaluated are those that will constitute the profile of the city, i.e. a typology of occupation of the territory and the listing of plant and animal species occurring in that territory.	n/a	n/a
17	SI	Lisbon	Regulations and policy - existence of local biodiversity strategies and action plans (Singapore 17) in particular those aligned with the CBD national agenda and the national strategy for nature conservation and biodiversity in the Municipal Ecological Framework, which include: - Scenic protection measures (MIP vision systems); - Climate quality protection measures (distillation corridors defined …	n/a	Regulations and policy - existence of local biodiversity strategies and action plans (Singapore 17) in particular those aligned with the CBD national agenda and the national strategy for nature conservation and biodiversity in the Municipal Ecological Framework, which include: - Scenic protection measures (MIP vision systems); - Climate quality protection measures (distillation corridors defined …
18	SI	Lisbon	n/a	Institutional capacity - number of entities with essential functions for biodiversity (zoos, botanical gardens, herbarium, butterfly garden, etc.).	n/a
19	SI	Lisbon	In the case of municipal decision-makers and other public-institutional decision-makers, assistance on the territory shall be provided.	n/a	n/a
19	SI	Lisbon	n/a	Institutional capacity - number of local agencies involved in interdepartmental biodiversity cooperation actions and projects	n/a
19	SI	Lisbon	Inclusion of the biodiversity component in the management and governance of the municipality	n/a	n/a
20	SI	Lisbon	Participation and partners - existence of public consultations and surveys related to projects related to biodiversity	n/a	Participation and partners - existence of public consultations and surveys related to projects related to biodiversity
21	SI	Lisbon	Be comparable with other municipalities at the international level (using the same intervention area delimitation standards and indicators)	n/a	n/a
21	SI	Lisbon	In Non-Governmental Organizations (environment or not) with greater capacity to interact with the populations.	n/a	n/a
21	SI	Lisbon	n/a	Participation and partners - number of agents, academic institutions, NGOs, private companies, international institutions with which the city has partnerships for activities, projects or programmes.	n/a
21	SI	Lisbon	The municipality of Lisbon should also integrate ICLEI as it develops knowledge and acquires commitments for sustainability in the management of the city.	n/a	n/a
22	SI	Lisbon	inclusion of biodiversity in school curricula	n/a	n/a
23	SI	Lisbon	n/a	Education and awareness-raising (awareness) - number of awareness-raising events held annually (Singapore 23). It is suggested to include non-formal education actions/projects and to inform the public about them.	n/a
23	SI	Lisbon	Increasing the sensitivity of citizens of all age groups to biodiversity, valuing it and making them defenders of biodiversity, the habitats that host it, and the quality of the environment in general, through environmental education actions for sustainable development	n/a	n/a
n/anativespecies	n/a	Lisbon	n/a	Variation in other groups of plants and animals, including those in the estuary	n/a
n/anativespecies	n/a	Lisbon	Evaluation of the evolution of the number of plant and animal species of the pre-selected groups occurring in Lisbon	n/a	n/a
n/anativespecies	n/a	Lisbon	Monitoring the characteristic and significant ecosystems in the Municipality of Lisbon in terms of floristic and faunal biodiversity	n/a	n/a
n/aawareness	n/a	Lisbon	To characterize, as rigorously as possible, the municipality in terms of biodiversity.	n/a	n/a
n/aawareness	n/a	Lisbon	A wider dissemination by the population of known biodiversity data should take place.	n/a	n/a
n/acollab	n/a	Lisbon	Indicators should be able to be enriched as knowledge increases, but they should ensure the construction of data series for key indicators.	n/a	n/a
n/acollab	n/a	Lisbon	A survey of the appropriate reference situation should be carried out and reported to reliable sources.	n/a	n/a
n/acollab	n/a	Lisbon	Establishment of routes, panels and editing of information on hotspots and other biodiversity values in Lisbon	n/a	n/a
n/adata	n/a	Lisbon	The range of living things studied should be extended to a maximum of taxonomic groups known through a (trustworthy) information bank	n/a	n/a
n/afarming/gardening	n/a	Lisbon	Implementation of areas with urban gardens	n/a	n/a
n/agenetic	n/a	Lisbon	Improvement of green spaces in terms of structural and floristic diversity	n/a	n/a
n/aplanning	n/a	Lisbon	To find indicators of biodiversity that allow the evaluation of its evolution over time and which are comparable to those in other places	n/a	n/a
n/aplanning	n/a	Lisbon	Finding models that reflect the relationship between indicators and reality, so as to be able to make forecasts of developments and simulations of intervention measures and prediction of their consequences.	n/a	n/a
n/aplanning	n/a	Lisbon	Monitor the reality through its indicators and verify if the evolution is happening according to pre-established models.	n/a	n/a
n/aplanning	n/a	Lisbon	The evaluation of the implementation of the program should enable the extrapolation of conclusions that can direct the municipal policy on quality of life and the environment (urban) beyond the time horizons of the program itself.	n/a	n/a
n/asocio-economic	n/a	Lisbon	The results obtained should make it possible to carry out other types of analysis, particularly for environmental values, of which biodiversity is of course also an indicator.	n/a	n/a
n/asocio-economic	n/a	Lisbon	Increase in the number of retention/infiltration basins installed	n/a	n/a
n/asocio-economic	n/a	Lisbon	Increase in the total length of naturalised water lines	n/a	n/a
1	SI	London	Review of Sites of Importance of Nature Conservation (SINCs) in the City of London. Maintain, upgrade or increase number of SINC sites.	n/a	n/a
1	SI	London	Maintain or increase the number of local sites in positive conservation management reported annually for the single data list 160-00.	change in number of positive conservation management reported annually	conservation management report
1	SI	London	Achieve and maintain 30% shrub cover at all SINC sites. Feasibility to be identified in SINC management plans and improvements to 2 sites per year where possible, funding dependent.	shrub cover maintained at all SINC sites	n/a
1	SI	London	Identify opportunities to provide water for biodiversity including wildlife ponds and enhance existing ponds and lakes for biodiversity.	n/a	n/a
1	SI	London	Review and monitor grass cutting regimes in all suitable SINC sites. Findings and management changes to be incorporated into SINC management plans.	n/a	n/a
1	SI	London	Identify areas within SINCs and any other suitable open spaces establish wildflower meadows and install where possible.	n/a	n/a
2	SI	London	Install additional loggeries in all suitable SINC sites and other open spaces to support Stag Beetles and other invertebrates.	frequency of sites reviewed and completed	n/a
2	SI	London	Produce green infrastructure audits to support the City of London’s environmental enhancement strategies to identify opportunities for urban greening, biodiversity enhancements and improving habitat connectivity.	n/a	n/a
3	SI	London	Identify and install additional nest boxes for targeted species in all SINC sites and other suitable open spaces, funding dependent.	n/a	n/a
3	SI	London	Identify or design a bird bath that can be easily cleaned and installed in all SINC sites. Replenishing water and cleaning regime to be included.	n/a	n/a
3	SI	London	Promote the availability of nest sites for Swifts on existing buildings and as part of new developments specifically targeting the Riverside Walk area. Opportunities to identify as part of SINC review and SINC management plans.	n/a	n/a
3	SI	London	Identify any potential sites on both existing buildings and new developments to install artificial nest boxes of an appropriate construction and undisturbed location.	frequency of nest box sites identified	n/a
3	SI	London	Conduct an annual summer roof top/breeding bird survey.	number of rooftop breeding bird surveys	n/a
3	SI	London	Annual monitoring and clearing of bird boxes located in City of London open spaces.	n/a	Annual report to be produced with feedback and recommendations.
3	SI	London	Promote annual nest box cleaning of boxes on private land, buildings and structures to private landowners and managers providing training and volunteers to assist contractors.	n/a	n/a
4	SI	London	Promote planting of pollen and nectar-rich flowering shrubs, annuals and perennials to residents, businesses and City Corporation colleagues. Compile plant lists compiled or update and promote existing literature e.g. RHS Perfect for Pollinators downloadable plant lists.	n/a	n/a
5	SI	London	Produce a Black Redstart species action plan. Funding and access to GiGL habitat and species data dependent.	n/a	n/a
5	SI	London	Review and install bird feeding stations in all SINC sites and other suitable open spaces.	n/a	n/a
6.5	SI	London	Programme of bulb planting in residential areas, open spaces and churchyards to increase the availability of nectar-rich planting available to early emerging pollinators.	Number of sites for annual bulb planting	n/a
6.5	SI	London	Install leaf composting bins in all SINC sites to support sustainable practices and encourage invertebrates.	n/a	n/a
8.1	SI	London	Following a baseline survey of bats in the City of London identify opportunities to include night-scented species in planting schemes. Include in SINC management plans, ecology toolkit and City in Bloom judging criteria.	n/a	n/a
8.1	SI	London	Identify opportunities to include artificial roosting sites for bats in new and existing developments based on bat survey findings, funding and target area dependent.	n/a	n/a
13	SI	London	Ensure that any new signage and interpretation in City Gardens managed open spaces includes local and relevant biodiversity information.Funding dependent.	frequency of SINC sites to be reviewed and updated	n/a
13	SI	London	Introduce a tree walk and promote the City of London tree leaflet. Tree walk to be held annually as part of regional/national awareness weeks. E.g. London Tree Week. Funding and volunteer and CoL officer input dependent.	frequency of tree walks	n/a
15	SI	London	Agree way forward and identify funding for a service level agreement with GiGL.	n/a	n/a
15	SI	London	Identify funding to carry out a Black Redstart and bat baseline survey to guide future management interventions and enhancements.	n/a	n/a
15	SI	London	Identify funding to commission a spider and invertebrate survey.	n/a	n/a
15	SI	London	Identify funding for a moss, lichen and fern survey in targeted SINC sites. Produce specification of target sites.	n/a	n/a
15	SI	London	Identify funding to support rooftop bird survey, report production and volunteer expenses.	number of rooftop breeding bird surveys	n/a
17	SI	London	Carry out a full biodiversity audit with GiGL to gain an understanding of habitat type, size, quality, accessibility, areas of deficiency in access to nature and recorded species distribution in the Square Mile to inform a strategy for biodiversity conservation, enhancement and future opportunities. SLA agreement and funding dependent.	n/a	n/a
19	SI	London	Investigate the setting up of a multi-departmental working group to develop guidance on managing historic walls, memorials and structures to include in SINC management plans.	n/a	n/a
19	SI	London	Ensure the review of the City of London Local Plan supports the Biodiversity Action Plan and considers areas of deficiency in access to public open space and nature.	n/a	n/a
19	SI	London	Develop a training session for City Gardens staff and other City Corporation colleagues and deliver annually to develop new skills in managing biodiversity in the urban parks environment. Funding dependent.	frequency of training session	n/a
19	SI	London	Promote and distribute GiGL monitoring forms to City Gardens staff, City Corporation colleagues and volunteer groups.	annual increase in wildlife records submitted to GiGL for the City of London	wildlife records submitted to GiGL
20	SI	London	Increase the number of volunteers enrolled as Spice Time Credit members.	n/a	n/a
20	SI	London	Identify new Spice Time Credits earn and spend opportunities with the Open Spaces Department to encourage new volunteers to get involved in biodiversity events and activities.	n/a	n/a
21	SI	London	Engage with current and new residents, businesses and communities groups to support and engage individuals and organisations to deliver the Biodiversity Action Plan.	frequency of meeting with City of London BAP Partnership Group members	n/a
21	SI	London	Support the Friends of City Gardens in delivering the annual City of London’s local In Bloom campaign, City in Bloom.	change in number of entrants per year.	n/a
21	SI	London	Deliver a green roof and wall workshop, walk or tour in partnership with City businesses and City Corporation departments to demonstrate good examples and best practice to planners, developers and industry professionals.	frequency of workshops, walks, or tours	n/a
21	SI	London	Work with Thames 21 and other stakeholders to promote the River Thames as a SMINC to schools, businesses and local groups.	n/a	n/a
21	SI	London	Incorporate biodiversity enhancements into community food growing schemes. Promote good practice guidance to food growing groups and include in City in Bloom judging criteria.	n/a	n/a
22	SI	London	Engage with schools in the City of London and City fringes to promote the understanding of biodiversity and to encourage food growing and healthy eating. Provide fundraising advice and support for accessing teaching resources. Establish ongoing relationships with all City-based schools. Funding and officer and volunteer time dependent.	n/a	n/a
23	SI	London	Hold a biodiversity event to launch the Biodiversity Action Plan in 2016.	n/a	n/a
23	SI	London	Use the annual City in Bloom campaign to promote biodiversity in private window boxes, balconies and gardens in the City of London.	n/a	n/a
23	SI	London	Identify and promote local and national biodiversity campaigns that the City Corporation, residents and businesses can support such as Moth Night, LHNS butterfly survey, National Tree Week etc.	n/a	n/a
23	SI	London	Review and update the ‘wildlife and nature’ content of the City Gardens, City of London website to reflect the Biodiversity Action Plan 2016-2020. Include links to signpost individuals to further information. Content to be updated as required and included as part of annual website review.	n/a	n/a
23	SI	London	Promote river clean up dates and water quality testing opportunities to City Gardens volunteer network.	n/a	n/a
23	SI	London	Support residents and communities in improving their local areas for biodiversity. Promote and support community days.	frequency of biodiversity based events	n/a
23	SI	London	Introduce, promote and publicise bat walks in the City of London in partnership with the Friends of City Gardens.	n/a	n/a
23	SI	London	Develop a package of corporate volunteer day opportunities for the City of London website. All corporate volunteer days to support biodiversity projects and raise awareness of nature in City.	frequency of sessions held for corporate volunteer groups	n/a
23	SI	London	Develop a partner citizen science form to allow individuals to submit wildlife and green space information in the City of London. GiGL SLA agreement dependent.	n/a	n/a
23	SI	London	Participate in the annual RSPB Big Garden Birdwatch. Collect data, engage with City residents and raise awareness of the City bird population.	n/a	Report to be produced and circulated and data submitted to GiGL.
23	SI	London	Carry out a moth survey at SINC sites. Surveys to include both ecologist and volunteer surveys.	moth survey sites	n/a
n/agreeninfrastructure	n/a	London	Produce an audit of which biodiversity is a key component for new and retro-fitted green roofs.	n/a	n/a
n/agreeninfrastructure	n/a	London	Promote case studies and industry guidance to support the development and enhancement of green roofs and living walls for biodiversity.	n/a	n/a
n/agreeninfrastructure	n/a	London	Activity explore the possibility of creating a SINC at rooftop level at as part of the review of SINCs in the City of London.	n/a	n/a
n/aawareness	n/a	London	Deliver a programme of volunteer and staff biodiversity training to cover species identification, surveying and recording. Further training needs to be identified, funding dependent.	n/a	n/a
n/aawareness	n/a	London	Review City Gardens Wildlife Walks leaflets; update or develop into different form of interpretation. Funding dependent.	n/a	n/a
n/aawareness	n/a	London	Develop leaflet, visitor interpretation or webpage to explain what bird species are present in the City. Funding dependent.	n/a	n/a
n/aawareness	n/a	London	Seek volunteer support in the regular replenishing, cleaning and monitoring of bird feeding stations.	n/a	n/a
n/aawareness	n/a	London	Prepare guidance notes on the key tree species of value to biodiversity and the urban landscape specific to the City.	n/a	guidance notes on the key tree species of value
n/aawareness	n/a	London	Provide advice to residents and businesses that wish to feed the birds adjacent to open spaces.	n/a	n/a
n/acollab	n/a	London	Make planting lists and plans available on the City of London website to allow individuals to both interpret and be inspired by planting design for biodiversity value.	frequency of site reviews and updates	n/a
n/acollab	n/a	London	Use ArcGIS, the geographic information system (GIS) application used by the City of London and the Corporate Internet GIS tool to integrate mapping relating to biodiversity including factors that contribute to biodiversity including open spaces, green roofs, SINCs, tree cover, urban greening and biodiversity features such as bird boxes and bee hives and areas of opportunity.	n/a	n/a
n/acollab	n/a	London	Investigate opportunities for planning applicants or consultants to pass on their results of ecological surveys or BREEAM biodiversity assessments to GiGL as part of the planning process.	n/a	n/a
n/afarming/gardening	n/a	London	Develop a seed mix or planting palette to encourage residents to include biodiversity planting in window boxes on the Barbican Estate. Expand scheme to other City residential estates.	n/a	n/a
n/aincentives	n/a	London	Develop an ecology toolkit and biodiversity checklist for the City of London as a tool to support new developments and environmental enhancement schemes. Funding dependent.	n/a	n/a
n/aincentives	n/a	London	Promote the use of temporary green infrastructure of biodiversity value such as green hoardings and annual wildflower seed mixes to mitigate any temporary loss of open space.	n/a	n/a
n/aincentives	n/a	London	Investigate opportunities for encouraging building managers, owners and occupiers to commission an audit and survey of their green roofs or other green infrastructure. Aim to gather habitat and species data to inform current management and future enhancements and to make this data available to GiGL.	n/a	n/a
n/aplanning	n/a	London	Produce management plans for all SINC sites with land owners and managers following SINC review. Subject to co-operation of private landowners and managers and access to GiGL open space, habitat and species data.	frequency of management plans to be developed with management agreements adopted	management plans and management agreements adopted.
n/aplanning	n/a	London	Enter and provide updates on progress of the Biodiversity Action Plan on the Biodiversity Action Reporting System (BARS).	n/a	n/a
1	SI	Melbourne	Identify and mitigate threats that reduce the quality or extent of nature in the city, including of significant species, vegetation communities and habitats	amount of biodiversity, habitats, and ecosystem health within the City of Melbourne by 2027.	n/a
1	SI	Melbourne	Create and establish an iconic combination of understorey plant species that reflects and defines Melbourne’s unique character and supports biodiversity	n/a	n/a
1	SI	Melbourne	Protect and enhance native vegetation and habitats by increasing the use of indigenous species and ‘Caring for Country’ management practices	n/a	By 2027, the City of Melbourne will, in collaboration with Traditional Owners and the local Aboriginal community, have integrated, celebrated, and promoted ‘Caring for Country’ approaches
2	SI	Melbourne	Improve ecological connectivity across the municipality in a systematic, comprehensive and coordinated manner, taking into account biodiversity corridors and actions identified in the Urban Forest and Open Space Strategies	n/a	n/a
2	SI	Melbourne	Develop a framework within which all projects in the City of Melbourne can consider impacts to ecological connectivity, with a view to enhancement wherever possible	n/a	n/a
2	SI	Melbourne	Identify and implement opportunities to improve, create and connect small green spaces throughout Melbourne’s most urbanised areas	number of people who understand nature	n/a
4	SI	Melbourne	Undertake plantings to increase understorey habitat on City of Melbourne managed land by 20 per cent	n/a	n/a
16	SI	Melbourne	Enhance Melbourne’s reputation as a ‘Creative City’ by initiating and supporting regular ‘art and urban nature’ and other engagement projects to encourage a diversity of interactions with nature	By 2027, more residents, workers, and visitors encounter, value, and understand nature in the city more than they did in 2017	n/a
16	SI	Melbourne	Develop and deliver flagship urban nature projects within the City of Melbourne, whilst reaching biodiversity targets set by international conventions and initiatives	n/a	Deliver flagship biodiversity and urban ecology projects that are recognised locally and internationally as innovative and outstanding examples of enhancing nature in the city
17	SI	Melbourne	Develop and implement guidelines which focus on enhancing biodiversity and ecosystem health across the municipality and support implementation of the Green Our City Action Plan	n/a	n/a
20	SI	Melbourne	Become an exemplar of the adoption of ‘Caring for Country’ principles and practise in an urban context through an appropriate and effective partnership model and support further research	n/a	By 2027, the City of Melbourne will, in collaboration with Traditional Owners and the local Aboriginal community, have integrated, celebrated, and promoted ‘Caring for Country’ approaches
21	SI	Melbourne	Create a range of effective models to engage the private realm in conserving biodiversity and enhancing ecosystem health	n/a	n/a
21	SI	Melbourne	Support implementation of the Urban Forest Fund with advice and actions to support biodiversity-specific outcomes	n/a	n/a
21	SI	Melbourne	Further enhance Melbourne’s international reputation as a ‘Knowledge City’ by partnering with researchers and leading city biodiversity networks and data platforms, to create a hub for creative and pioneering urban ecology practice, research, and experimentation	n/a	Deliver flagship biodiversity and urban ecology projects that are recognised locally and internationally as innovative and outstanding examples of enhancing nature in the city
23	SI	Melbourne	Provide opportunities for community involvement in the strategy through citizen science and supporting the creation and work of community groups	By 2027, more residents, workers, and visitors encounter, value, and understand nature in the city more than they did in 2017	n/a
23	SI	Melbourne	Promote urban horticulture by supporting ‘wildlife gardening’ programs in community, school, home, and rooftop gardens	By 2027, more residents, workers, and visitors encounter, value, and understand nature in the city more than they did in 2017	n/a
23	SI	Melbourne	Identify and implement initiatives that celebrate the cultural and environmental significance of the Yarra River and other sites within the municipality	n/a	By 2027, the City of Melbourne will, in collaboration with Traditional Owners and the local Aboriginal community, have integrated, celebrated, and promoted ‘Caring for Country’ approaches
23	SI	Melbourne	Select emblematic species to represent the City of Melbourne and promote awareness of nature in the city	n/a	Deliver flagship biodiversity and urban ecology projects that are recognised locally and internationally as innovative and outstanding examples of enhancing nature in the city
n/a	n/a	Melbourne	Complement research being undertaken in the energy efficiency, renewable energy, and climate resilience sectors at City of Melbourne to fully understand the barriers to enhancing urban nature outcomes across different building types, development styles and land tenure	n/a	n/a
n/anativespecies	n/a	Melbourne	Establish a comprehensive baseline of species, vegetation communities, and habitats to inform decision-making, guide management actions, and evaluate success	n/a	n/a
n/aawareness	n/a	Melbourne	Implement a monitoring program to assess people’s connection to nature in the city	number of residents, workers, and visitors who encounter, value, and understand nature in the city	n/a
n/apollution	n/a	Melbourne	Improve land management by improving soil health and reducing reliance on chemicals	n/a	n/a
n/aTEK	n/a	Melbourne	Work with Traditional Owners and the local Aboriginal community to explore opportunities to create a new public space where ceremonies and traditional practices can be carried out	n/a	n/a
4	SI	Mexico City	Stimulate the creation and conservation of urban vegetation systems.	n/a	n/a
19	SI	Mexico City	Raise the implementation of the Strategy and Plan of Action for Biodiversity of Mexico City (LBSAP) to the highest level of city policy.	n/a	n/a
19	SI	Mexico City	Promote the development of transversal public policies for the conservation and sustainable use of biodiversity.	n/a	n/a
20	SI	Mexico City	Promote citizen participation in the sectors: public, private, academic and social in policies for the conservation of biodiversity.	n/a	n/a
21	SI	Mexico City	Create the General Directorate of Biodiversity and Sustainable Development.	n/a	n/a
21	SI	Mexico City	Promote the participation of Mexico City in international policies and programs for the conservation and sustainable use of biodiversity.	n/a	n/a
23	SI	Mexico City	Disseminate knowledge and biological, social, cultural and economic importance of biodiversity through different initiatives and modalities.	n/a	n/a
23	SI	Mexico City	Diversify the spaces to know and disseminate the mega diversity, valuing the natural and cultural heritage at local, national and international level.	n/a	n/a
n/aawareness	n/a	Mexico City	Disseminate widely the applicable legislation and regulations among the different sectors of society.	n/a	n/a
n/acapacity	n/a	Mexico City	Permanently professionalize officials involved in processes of application of applicable environmental legislation.	n/a	n/a
n/acollab	n/a	Mexico City	Consolidate a policy of transparency and accountability of resources aimed at the protection, conservation and use of biodiversity.	n/a	n/a
n/adata	n/a	Mexico City	Generate and update scientific knowledge about the three components of biological diversity: ecosystems, species and genes.	n/a	n/a
n/agenetic	n/a	Mexico City	Establish a regional biosecurity program that allows the optimal management of genetic resources.	n/a	n/a
n/aincentives	n/a	Mexico City	Create the Law for the Protection, Conservation and Sustainable Use of Biodiversity.	n/a	n/a
n/aincentives	n/a	Mexico City	Strengthen the legal framework applicable to the protection and conservation of biological diversity and sustainable use of natural resources.	n/a	n/a
n/aincentives	n/a	Mexico City	Strengthen the institutions and bodies responsible for the application of environmental legislation.	n/a	n/a
n/aplanning	n/a	Mexico City	Develop and implement initiatives that promote the protection, conservation and restoration of watersheds.	n/a	n/a
n/aprod/cons	n/a	Mexico City	Reduce the impact of human activities on biodiversity and its ecosystem services through sustainable use and exploitation.	n/a	n/a
n/aprod/cons	n/a	Mexico City	Encourage the development of sustainable productive alternatives and schemes for the use and exploitation of biodiversity.	n/a	n/a
n/aprod/cons	n/a	Mexico City	Regulate the commercialization of products (goods and services) of biodiversity.	n/a	n/a
n/asocio-economic	n/a	Mexico City	Strengthen the link between biodiversity, culture and society.	n/a	n/a
n/asocio-economic	n/a	Mexico City	Evaluate and assess the contributions and uses of biodiversity in Mexico City.	n/a	n/a
n/asocio-economic	n/a	Mexico City	Promote the practices of sustainable use of biodiversity, respecting social and cultural values and principles.	n/a	n/a
n/aTEK	n/a	Mexico City	To incorporate in all modalities and educational levels the knowledge and values of the indigenous and rural cultures of our country, linked to the biodiversity of Mexico City.	n/a	n/a
n/atrade	n/a	Mexico City	Promote a prevention scheme against environmental crime among the population.	n/a	n/a
n/atrade	n/a	Mexico City	Design and develop an information system and a list of offenders on environmental crimes.	n/a	n/a
n/atrade	n/a	Mexico City	Stimulate intelligence work for the prevention of biodiversity crimes and law enforcement.	n/a	n/a
9	SI	Montreal	Add 1,000 hectares to land areas already protected in the agglomeration	hectares of protected land	n/a
10	SI	Montreal	participating in environmental actions designed to fight invasive plant species, by not planting invasive species, and by removing them, where applicable.	n/a	n/a
12	SI	Montreal	contributing to tree planting, adding vegetation to walls and roofs, or by planning for biodiversity on the organization’s site.	n/a	n/a
12	SI	Montreal	Develop sustainable parking areas.	n/a	n/a
12	SI	Montreal	Plant 300,000 trees on public and private property within the Montréal agglomeration by 2025	number of existing trees	n/a
15	SI	Montreal	Continue negotiations with the other levels of government to implement a funding program	n/a	n/a
19	SI	Montreal	Join the Global Lead City Network on Sustainable Procurement	n/a	n/a
21	SI	Montreal	Integrate the principles of the circular economy into the organization’s business practices.	n/a	n/a
21	SI	Montreal	increasing the organization’s use of services and products from these types of businesses.	n/a	n/a
21	SI	Montreal	creating a portrait of the organization’s investments in the sector and analyzing the possibilities of divestment.	n/a	n/a
21	SI	Montreal	Have Fairtrade Canada recognize Montréal as an equitable city	n/a	n/a
n/a	n/a	Montreal	Create a portrait of investments connected to the municipal administration in this sector and analyze the possibilities of divestment, in collaboration with stakeholders (e.g., retirement and/or investment committees)	n/a	n/a
n/agreeninfrastructure	n/a	Montreal	Double the number of green roofs on municipal buildings	number of green roofs on municipal buildings	n/a
n/apollution	n/a	Montreal	Construct and operate a disinfection unit at the wastewater treatment station	n/a	n/a
n/apollution	n/a	Montreal	Construct a protective tunnel for the Atwater plant’s water intake to protect it from hazards related to highway traffic	n/a	n/a
n/apollution	n/a	Montreal	Implement a four-hectare phytoremediation research project	n/a	n/a
n/aprod/cons	n/a	Montreal	incorporating the collection of recyclables, organic materials, information technology and communication equipment (ITCs), household hazardous waste (HHW) and other materials into the organization’s buildings and practices.	n/a	n/a
n/aprod/cons	n/a	Montreal	Organize zero waste and/or eco-responsible events.	n/a	n/a
n/aprod/cons	n/a	Montreal	installing WaterSens certified plumbing and irrigation equipment and low-water landscaping (xeriscaping) and by establishing the necessary green infrastructure and/or by directing water from gutters and spouts to permeable surfaces.	n/a	n/a
n/aprod/cons	n/a	Montreal	Adopt a socially responsible purchasing policy and/or criteria and choose suppliers who respect sustainable development practices.	n/a	n/a
n/aprod/cons	n/a	Montreal	Institute organic waste collection in 100% of buildings with eight or fewer dwellings	households with organic waste collection	n/a
n/aprod/cons	n/a	Montreal	Implement two-way or three-way waste collection in public spaces where usage is high, as well as in public municipal buildings	n/a	n/a
n/aprod/cons	n/a	Montreal	Reduce the amount of drinking water produced by Montréal treatment plants by 20% compared to 2011	amount of drinking water produced by Montréal treatment plant	n/a
n/aprod/cons	n/a	Montreal	Maintain an annual replacement level of secondary water pipes above 1%	Maintain an annual replacement level of secondary water pipes above 1%	n/a
n/aprod/cons	n/a	Montreal	Develop and implement the TM21 initiative, with the goal of beginning Montréal’s transition to an - ecological economy	n/a	n/a
n/aprod/cons	n/a	Montreal	Create an initial portrait of the development of Montréal’s circular economy	n/a	n/a
n/aprod/cons	n/a	Montreal	Complete an action study in order to operationalize existing industrial synergies in - the eastern part of the island	n/a	n/a
n/aprod/cons	n/a	Montreal	Improve the “socially responsible procurement” aspect of Montréal’s procurement policy	n/a	n/a
1	SI	Nagoya	Construction of a new conservation system that focuses on the environment and disaster prevention functions of private forests and farmland	n/a	n/a
1	SI	Nagoya	Support for paddy field conservation	n/a	n/a
1	SI	Nagoya	Good maintenance of forest land that is the habitat and habitat of living creatures	n/a	n/a
1	SI	Nagoya	Creating greenery throughout the city through the promotion of the greening area system	n/a	n/a
1	SI	Nagoya	Recover traditional plants and animals according to local characteristics together with local people	n/a	n/a
1	SI	Nagoya	Support the cost and effort of conservation and maintenance of the natural environment throughout society	n/a	n/a
2	SI	Nagoya	Expanding habitats and habitats by consolidating open spaces taking into account topography and water cycle	n/a	n/a
2	SI	Nagoya	Plants such as parks and street trees consider the connection of species and creatures	n/a	n/a
2	SI	Nagoya	Securing connections from ponds and rivers to grassland and grassland to forest	n/a	n/a
2	SI	Nagoya	Consider setting up a green corridor / water corridor formation area to increase greenery	n/a	n/a
4	SI	Nagoya	Extermination of alien species by pond drying etc. and regeneration of habitat and growth environment of native species	n/a	n/a
7	SI	Nagoya	Promoting the formation of water corridors (considering the naturalization of waterfront spaces such as rivers, waterways and ponds)	n/a	n/a
9	SI	Nagoya	Designation of special green space preservation district, civic green space	n/a	n/a
9	SI	Nagoya	Indigenous and rare habitats and habitats are preserved together with the surrounding environment	n/a	n/a
9	SI	Nagoya	Conservation of wetlands in the estuary and surrounding environment	n/a	n/a
12	SI	Nagoya	Expand green shade on wide roads	n/a	n/a
12	SI	Nagoya	Reduce air conditioning by using natural light, wind, plants, etc.	n/a	n/a
12	SI	Nagoya	Mitigate climate change through town development that utilizes the principles and climate of nature	n/a	n/a
13	SI	Nagoya	Promotion of long-term undeveloped park green space, use of prior land acquisition	n/a	n/a
13	SI	Nagoya	Utilize aggregated open spaces for green spaces and farms and support them through citizen collaboration	n/a	n/a
13	SI	Nagoya	Creating opportunities for nature experience (playing in familiar rivers, irrigation ponds, satoyama, etc., living experience in the source area, etc.)	n/a	n/a
14	SI	Nagoya	Creating schools and local environments where people can feel the nature of their lives	n/a	n/a
19	SI	Nagoya	Consideration of biodiversity in public works	n/a	n/a
19	SI	Nagoya	Penetration of biodiversity in all measures of the city	n/a	n/a
19	SI	Nagoya	Creating a sustainable society with a cross-sectional city organization (low carbon, water cycle, resource cycle, etc.)	n/a	n/a
19	SI	Nagoya	Creating a structure that supports forests and farmland in the basin and the entire country	n/a	n/a
19	SI	Nagoya	Strengthen biodiversity perspectives in master plans and city plans (e.g., setting up areas for conservation and utilization of ecosystem services and focusing on natural regeneration)	n/a	n/a
20	SI	Nagoya	Creating an evaluation system through citizen collaboration	n/a	n/a
20	SI	Nagoya	Surveys by citizens, government, business operators, specialized institutions	n/a	n/a
20	SI	Nagoya	From the upper part of Shonai River and Yata River to Fujimae Tidal Flat etc. (Cooperation between related local governments and citizen activities)	n/a	n/a
21	SI	Nagoya	From Enayama / Saruageyama to Chita Peninsula, etc. (Cooperation between related local governments and civic activities)	n/a	n/a
21	SI	Nagoya	Strengthen consideration of biodiversity in biodiversity private sector participation guidelines (CASBEE (Building Environmental Consideration System) etc.)	n/a	n/a
21	SI	Nagoya	Collaboration between schools, local governments, NPOs, etc.	n/a	n/a
21	SI	Nagoya	Encourage the country to green the tax system (inheritance tax for forests and farmland, etc.)	n/a	n/a
21	SI	Nagoya	Encourage the country to review the City Planning Act (such as vacant land aggregation guidance methods)	n/a	n/a
22	SI	Nagoya	Incorporation of natural learning into every kind of place such as nursery / kindergarten, elementary and junior high school, high school university, lifelong learning	n/a	n/a
23	SI	Nagoya	Development of activities in cooperation with local communities	n/a	n/a
23	SI	Nagoya	Revival of local festivals and traditional events related to nature	n/a	n/a
23	SI	Nagoya	Exchange activities utilizing nature, continuous nature observation, conservation activities (Rakube school, pond drying, satoyama care, etc.)	n/a	n/a
23	SI	Nagoya	Intelligibly convey the many roles played by ecosystems (Environmental purification, climate control / disaster prevention, habitat / habitat provision, resource supply, etc.)	n/a	n/a
n/aecoservices	n/a	Nagoya	Evaluate the environmental value of nature upstream and create a system that supports the entire basin	n/a	n/a
n/aecoservices	n/a	Nagoya	Understand the benefits of the natural environment to society as a whole	n/a	n/a
n/aecoservices	n/a	Nagoya	Quantitative understanding and analysis of ecosystem services	n/a	n/a
n/aagriculture	n/a	Nagoya	Creating farmland with consideration for living things (installation of paddy fishway, etc.)	n/a	n/a
n/aagriculture	n/a	Nagoya	Dissemination and expansion of certification systems for agricultural, forestry and fishery products in consideration of biodiversity (Cooperation with Green Purchasing Network and Agriculture, Forestry and Fisheries Association)	n/a	n/a
n/aawareness	n/a	Nagoya	Designate good natural environment as a citizen's natural heritage	n/a	n/a
n/aCC	n/a	Nagoya	"Station soba" life utilizing public transportation (living without having to rely on cars)	n/a	n/a
n/acollab	n/a	Nagoya	Create a system to appropriately manage and operate the collected information	n/a	n/a
n/adata	n/a	Nagoya	Research and conservation activities that lead to the conservation and regeneration of species	n/a	n/a
n/adata	n/a	Nagoya	Understand the health of the environment with the target organism	n/a	n/a
n/afarming/gardening	n/a	Nagoya	Dissemination of organic farming in the city	n/a	n/a
n/afarming/gardening	n/a	Nagoya	Citizens participate in food production through the promotion of citizen farms and rice paddies.	n/a	n/a
n/afarming/gardening	n/a	Nagoya	Increased interest in familiar agriculture and food at local agricultural products	n/a	n/a
n/afarming/gardening	n/a	Nagoya	Citizen plantation making use of open space	n/a	n/a
n/aforestry	n/a	Nagoya	Fostering a housing industry that uses domestic timber and leads to forest conservation	n/a	n/a
n/aforestry	n/a	Nagoya	Promotion of the use of thinned wood, promotion of tree-planting movement	n/a	n/a
n/aforestry	n/a	Nagoya	Creating a structure where citizens support and maintain private forests and farmland	n/a	n/a
n/aincentives	n/a	Nagoya	Guide to urban development projects considering biodiversity	n/a	n/a
n/aincentives	n/a	Nagoya	Considering the impact on biodiversity when planning plant locations and store openings	n/a	n/a
n/aincentives	n/a	Nagoya	Creating a mechanism to avoid, reduce, and compensate for the decline in ecosystem services during development activities	n/a	n/a
n/aplanning	n/a	Nagoya	When modifying nature, use a proactive and adaptive approach (monitoring and feedback)	n/a	n/a
n/aprod/cons	n/a	Nagoya	Reduce energy required for production and transportation through seasonal and local consumption	n/a	n/a
n/aprod/cons	n/a	Nagoya	Enlightenment of eco-housing with consideration of water circulation and air flow	n/a	n/a
n/aprod/cons	n/a	Nagoya	Consideration of biodiversity contributes to the enhancement of product appeal	n/a	n/a
n/aprod/cons	n/a	Nagoya	Strengthen biodiversity perspectives such as LCA (life cycle assessment)	n/a	n/a
n/aprod/cons	n/a	Nagoya	Expand and thoroughly display the production area and origin of products	n/a	n/a
n/aprod/cons	n/a	Nagoya	Expanding the handling ratio of products in a sustainable manner (Certified products, fair trade products, original route products, etc.)	n/a	n/a
n/aprod/cons	n/a	Nagoya	Proactive recommendation to consumers	n/a	n/a
n/aprod/cons	n/a	Nagoya	Prioritize products in consideration of biodiversity in material procurement (strengthening green purchasing standards)	n/a	n/a
n/aprod/cons	n/a	Nagoya	Improving interest in product production areas and production methods	n/a	n/a
n/aprod/cons	n/a	Nagoya	Selection of certified products, fair trade products, etc.	n/a	n/a
n/aprod/cons	n/a	Nagoya	Expand consumption of local agricultural products	n/a	n/a
n/aprod/cons	n/a	Nagoya	Industrialize recycling of local resources	n/a	n/a
n/aprod/cons	n/a	Nagoya	Proactively use ingredients in the city, suburbs and Ise Bay basin for school lunch	n/a	n/a
n/asocio-economic	n/a	Nagoya	Linkage of heat island phenomenon suppression and disaster prevention function improvement	n/a	n/a
n/asocio-economic	n/a	Nagoya	Consideration of biodiversity in all businesses including manufacturing, retail, and finance (Promoting the use of biodiversity private sector participation guidelines, etc.)	n/a	n/a
n/asocio-economic	n/a	Nagoya	Promoting satoyama conservation activities in conjunction with employee education	n/a	n/a
n/asocio-economic	n/a	Nagoya	Continuously check for sustainability regardless of short-term economic efficiency and efficiency	n/a	n/a
n/asocio-economic	n/a	Nagoya	Introduction of environmental check system at the planning and planning stage of large-scale public works	n/a	n/a
n/asocio-economic	n/a	Nagoya	Considering the creation of a basin where people can enjoy sustainable ecosystem services (In cooperation with local governments, institutions, residents, and academics)	n/a	n/a
n/aTEK	n/a	Nagoya	Collect traditional wisdom using the culture	n/a	n/a
n/aTEK	n/a	Nagoya	Scientific elucidation and easy dissemination of traditional wisdom	n/a	n/a
n/aTEK	n/a	Nagoya	Town development utilizing local nature and traditional culture	n/a	n/a
1	SI	Paris	Continue the protection of the PLU spaces by maintaining natural and forest areas and increasing the area covered by the UV zone during the next evolution of the PLU, in particular to take into account the new green spaces created	n/a	n/a
1	SI	Paris	Develop the Parisian soil and open-air plot	% land area with the highest level of ecological qualification since 2014	n/a
1	SI	Paris	Create new green spaces	quantity of biodiversity spaces created	n/a
3	SI	Paris	Develop the Parisian nesting plan	n/a	n/a
4	SI	Paris	Promote spaces dedicated to wild and cultivated plant diversity	hectares of green space open to Parisians compared to 2014	2024: Develop open air and freely accessible seed libraries open to the public.
4	SI	Paris	Promote regional species	2020: Prescribe 20% of regional plants in new municipal plantings (replacements and creations)	n/a
4	SI	Paris	Increase the proportion of regional species planted	2024: 50% of the biodiversity areas created are composed solely of regional plants from Île-de-France	n/a
4	SI	Paris	Develop the production of seeds and regional plants by the horticultural production center of the City of Paris (CPH)	% of regional species of Île-de-France types found in mixtures of seedlings for lawns or meadows of natural character bought by the City	n/a
4	SI	Paris	Develop monitoring studies of threatened plant species and implement conservation actions	n/a	2020: Adoption of a strategy for monitoring protected or threatened species; all such species monitord by 2030
6.5	SI	Paris	Develop insect lodges	n/a	n/a
10	SI	Paris	Strengthen prevention by involving all stakeholders	n/a	2020: Publish the invasive alien species guide; second edition in 2024
10	SI	Paris	Conduct an active watch on invasive exotic plant and animal species	n/a	n/a
11	SI	Paris	Develop wetlands on the Parisian territory	n/a	n/a
11	SI	Paris	Increase the permeable and vegetated surface of Parisian soils	% of the territory consists of vegetated permeable surfaces	n/a
12	SI	Paris	Strengthen the vegetation of the public space	hectares of green spaces open to the public	n/a
12	SI	Paris	Increase the Parisian canopy index	% increase in the canopy index versus baseline	n/a
12	SI	Paris	Plant and maintain trees to meet the needs of animal species	n/a	2020: Develop a handbook of good tree management practices in the city for dissemination to land owners and managers
12	SI	Paris	Develop and maintain tree stands for biodiversity	quantity of additional trees on the Parisian territory since 2014	n/a
12	SI	Paris	Develop incentive schemes for planting trees and favor the planting of large trees instead of felled trees, subject to the available floor space for the planting pit, guaranteeing the development of the root system	n/a	n/a
12	SI	Paris	Encourage the inclusion of the consideration of biodiversity in the management of Paris buildings	n/a	n/a
12	SI	Paris	Support the implementation of the ecological management of the greening of public and private buildings	% of the breeding bird species identified in Paris that are monitored	2020: To write a handbook of the taking into account of the nesting species of the frame during works (renovation, insulation)
13	SI	Paris	Pursue the enhancement of biodiversity in the public space and in the equipment	n/a	2024: New biodiversity spaces are created in green spaces and public space
13	SI	Paris	Designing biodiversity spaces in green spaces and in the Parisian public space	% of Paris's green spaces with a biodiversity area	n/a
13	SI	Paris	Create the "Marathon Trail of Biodiversity"	n/a	2024: Inaugurate the marathon route of biodiversity
13	SI	Paris	Develop a pollinarium and an educational pollinator trail	n/a	2020: Creating a pollinator trail and a pollinarium
13	SI	Paris	Develop breathing spaces that contribute to the well-being of Parisians	n/a	2020: No Parisian more than 7 minutes walk from a breathing space, greenery or water in connection with the Paris Adaptation Strategy
15	SI	Paris	Develop an active monitoring of the possibilities of innovative financing for actions in favor of biodiversity (1% biodiversity, green funds for biodiversity, biodiversity savings book, etc.)	% of new municipal buildings that implement 1% biodiversity	n/a
15	SI	Paris	Integrate a system of compensation measures (pooling of one or more places to meet compensation needs) adapted to the constrained territory of Paris	quantity of biodiversity spaces that are financed by the investment fund for ecological transition	n/a
17	SI	Paris	Mapping the Parisian frames and identifying the reinforcement levers for them	n/a	2020: The City of Paris undertakes work in close collaboration with all stakeholders, including VNF and Port of Paris, to visibly develop a blue frame on the territory;
17	SI	Paris	Strengthen the local green and blue grid strategy	quantity of wetlands created or restored in Paris since 2017	n/a
17	SI	Paris	Participate in regional action plans for odonates and chiroptera	n/a	Develop specific action plans for protected and / or threatened species
18	SI	Paris	Propose exhibitions around biodiversity in Paris parks, gardens and cemeteries	quantity of participants sensitized to biodiversity through events	n/a
18	SI	Paris	Develop grain banks dedicated to regional plants	2020: The lawns or natural grassland mixes bought by the City must contain 50% of regional species of Île-de-France types	n/a
18	SI	Paris	Develop responsible apiculture in Paris	n/a	2020: Development of new apiaries and a wild educational apiary
19	SI	Paris	Make biodiversity one of the levers of Parisian resilience	n/a	n/a
19	SI	Paris	Develop the consideration of biodiversity in the various plans and strategies of the City (Climate-Air-Energy Plan, ParisPluie Plan, Resilience Strategy, Sustainable Food Plan, Local Urban Plan, Local Housing Program)	% of plans with actions including biodiversity	2030: All of the city's strategic documents integrate the issues of preservation and enhancement of biodiversity
19	SI	Paris	Strengthen the provisions of the PLU (Local Urban Plan), including by incorporating the green and blue frame of Paris	n/a	n/a
19	SI	Paris	Integrate biodiversity issues into the construction phase of projects	n/a	2030: Biodiversity is a concern in all new municipal projects throughout the life of the project
19	SI	Paris	Integrate biodiversity issues into the exploitation phase of projects	n/a	2030: Biodiversity is a concern in all new municipal projects throughout the life of the project
19	SI	Paris	Integrating biodiversity into the City's action plan on sustainable development professions, currently under development	n/a	n/a
19	SI	Paris	Strengthen the promotion of participatory sciences among City agents and citizens by using associative relays	n/a	n/a
19	SI	Paris	Incorporate biodiversity into municipal building management	number of biodiversity management labels on buildings	2020: Inclusion of Biodiversity in Building Management in the Technical and Special Clauses (CCTP), Technical and Environmental Architectural Programs (PATE) and Thermal Renovation Plans for Municipal Buildings
19	SI	Paris	Centralization of animal management in the city by a dedicated team	n/a	2020: Establishment of a shared management mode for the stray cat population between the Prefecture of Police, the City of Paris and the associations
20	SI	Paris	Accompany the greening committees in the boroughs	n/a	2020: Vegetation committees propose actions in favor of biodiversity in connection with local democracy authorities in each district
21	SI	Paris	Supporting integration companies active in the field of biodiversity	n/a	n/a
21	SI	Paris	Supporting start-ups related to biodiversity	n/a	n/a
21	SI	Paris	Develop cooperation with cities, territorial public establishments (EPT), neighboring departments and Greater Paris metropolis around biodiversity	n/a	n/a
21	SI	Paris	Contribute to the coherence of the strategic documents and the Biodiversity Plans of the bordering collectivities in Paris (cities, EPT, departments and Metropolis of Greater Paris)	n/a	n/a
21	SI	Paris	Participate in the actions of the Métropole du Grand Paris	n/a	n/a
21	SI	Paris	Participate in the development of the metropolitan SCoT	n/a	n/a
21	SI	Paris	Participate in the work of the Regional Agency for Biodiversity	n/a	n/a
21	SI	Paris	Participate in the work of the French Agency for Biodiversity and the National Observatory of Biodiversity	n/a	n/a
21	SI	Paris	Create a Parisian Committee of Biodiversity	n/a	Create a Parisian Committee of Biodiversity
21	SI	Paris	Develop international cooperation around biodiversity, especially with the cities of the South	n/a	n/a
21	SI	Paris	Establish an international collaborative platform on biodiversity	n/a	n/a
21	SI	Paris	Strengthen partnerships and conventions with the world of research and biodiversity associations	n/a	n/a
21	SI	Paris	Disseminate and publicize the work done by the associations	n/a	2030: All Parisian associations preserve biodiversity in their specifications and / or their activities
21	SI	Paris	Launch every year a call for projects to support associative actions in favor of biodiversity	quantity of associations supported under the Biodiversity call for projects	2020: Call for special projects "Biodiversity and the Paris 2024 Olympic and Paralympic Games" for local associations
21	SI	Paris	Sign a charter of reciprocal commitments with associations for Parisian biodiversity	quantity of partner associations who have signed the charter of reciprocal commitments	All the associations active in favor of biodiversity have signed the charter of reciprocal commitments by 2020; All Parisian associations are signatories by 2030
21	SI	Paris	Create the Paris Action Biodiversity charter to promote the taking into account of biodiversity by Parisian companies	quantity of partners who have signed the Paris Action Biodiversity charter	2024: All local companies involved in the Paris 2024 Olympic and Paralympic Games signed the Paris Action Biodiversity Charter
21	SI	Paris	Set up a club of partners to share good practices	n/a	2024: The first Biodiversity Trophy is organized in order to reward and value the actions of companies
21	SI	Paris	Engage with the French Building Federation to develop a Biodiversity Building Award	number of buildings with positive biodiversity	n/a
21	SI	Paris	Create a local plants industry	% of regional plants produced by horticultural production centers that come from their own seeds	n/a
21	SI	Paris	Annual organization of the Animal Festival	n/a	Annual Animal Festival
22	SI	Paris	Develop educational tools for raising awareness of biodiversity	n/a	n/a
22	SI	Paris	Develop biodiversity training for extracurricular actors	n/a	2024: Every child enrolled in public schools, colleges and high schools participated in the year in at least two activities of biodiversity education on school time, out of school and out of school
22	SI	Paris	Appoint Biodiversity Referents in School and Early Childhood Circumscriptions (CASPE)	n/a	2024: Every child enrolled in public schools, colleges and high schools participated in the year in at least two activities of biodiversity education on school time, out of school and out of school
22	SI	Paris	Experiment and develop green schoolyards (oasis courses)	n/a	2030: Each school is enrolled in a participatory science protocol
22	SI	Paris	Develop vegetable gardens in nurseries	n/a	2020: A vegetable garden in each nursery
22	SI	Paris	Build and install wildlife sanctuaries with children, teens and their families	n/a	2024: Every child enrolled in public schools, colleges and high schools participated in the year in at least two activities of biodiversity education on school time, out of school and out of school
23	SI	Paris	Disseminate a new edition of the Atlas of Nature in Paris	n/a	2020: Publish the 2020 Atlas of Nature by presenting a map of biodiversity by district and giving practical advice to Parisians to preserve and develop biodiversity near their homes. This atlas will be available in both digital and non-digital educational form and will include a section on the impact of individual consumption patterns on biodiversity loss. Edit it in 2030.
23	SI	Paris	Publish regularly a portrait of Parisian biodiversity	n/a	2024: Publish the second portrait of biodiversity in Paris
23	SI	Paris	Develop digital tools for knowledge of Parisian biodiversity	Quantity or % of biodiversity areas equipped with digital, educational and interactive information on biodiversity (in connection with action 18)	2020: Numeric and non-digital exhibitions are carried out on the fauna and the flora of the Seine and green spaces, as well as a signage relating to the greening of the tree stands or to the variety of remarkable trees on some major highways
23	SI	Paris	Strengthen the place of biodiversity in existing events	quantity of participants sensitized to biodiversity through events	n/a
23	SI	Paris	Create new highlights for biodiversity	quantity of participants sensitized to biodiversity through events	n/a
23	SI	Paris	Establish the month of Parisian biodiversity	quantity of participants sensitized to biodiversity through events	n/a
23	SI	Paris	Better inform and better communicate on the place of animals in the city	n/a	Creation of the page dedicated to animals on paris.fr; Publication of the handbook of the animal in the city
23	SI	Paris	Change your look on wildlife	n/a	2020: Educational kits offered to schools
23	SI	Paris	Implementation of a communication campaign against abandonment and impulse purchases	n/a	n/a
23	SI	Paris	Support for adoption in shelters managed by animal welfare associations	n/a	n/a
n/a	n/a	Paris	Develop and map the Paris night scene	% decrease in municipal public light lost to the sky since 2013	2024: Mapping the Paris night scene
n/a	n/a	Paris	To develop islets and courses of freshness in Paris	n/a	Create a mobile application "islands and courses of freshness"
n/a	n/a	Paris	Strengthen the place of the domestic animal in the city	n/a	2020: Development of dog areas throughout Paris
n/a	n/a	Paris	Study on the impact of stray cats on wildlife	n/a	Census of the stray cat population
n/aecoservices	n/a	Paris	Develop knowledge and experiment with nature-based solutions	n/a	2024: Develop a potential greening map of the streets
n/agreeninfrastructure	n/a	Paris	Reinforcing the greening of Parisian buildings	hectares of green roofs and walls	n/a
n/agreeninfrastructure	n/a	Paris	Promote the greening of courtyards, balconies and terraces	quantity of new trees planted in Paris	n/a
n/anativespecies	n/a	Paris	Set up release areas for animals	n/a	n/a
n/anativespecies	n/a	Paris	To know and to maintain the populations of endangered species present on the Parisian territory	n/a	2020: Publish an updated inventory of protected and / or threatened species identified in Paris; update in 2024
n/aawareness	n/a	Paris	Support the structuring of biodiversity professions, particularly through the city's vocational schools (EIVP, École Du Breuil, Boulle School, EPSAPVP, DASCO School of Trades, etc.)	n/a	2020: Create a biodiversity diploma course at École Du Breuil
n/aawareness	n/a	Paris	Develop the training offer for biodiversity in synergy with the city's vocational schools (EIVP, EPSAPVP, École Du Breuil, ESPCI, DASCO School of Trades)	quantity of public courses for the École Du Breuil in relation to biodiversity for the general public	2030: École Du Breuil is a reference school for urban biodiversity internationally
n/aawareness	n/a	Paris	Accelerate Biodiversity Training for City Agents	n/a	2024: Each vocational school of the City integrates a biodiversity module into its teaching
n/aawareness	n/a	Paris	Create training tools accessible to urban and landscape professionals, horticulture and garden centers, teachers, supervisors, supervisors, owners and co-owners, trustees, union councils, citizens, citizens, etc.	quantity of professionals in the "biodiversity" training programs at École Du Breuil	n/a
n/aawareness	n/a	Paris	Develop practical tutorials to make arrangements and manage spaces	n/a	n/a
n/aawareness	n/a	Paris	Disseminate guides to help carry out actions in favor of biodiversity	n/a	2030: All the signatories of the Paris Action Biodiversity charter have reached the highest level of charter requirements
n/acapacity	n/a	Paris	Promote respect and welfare of animals	n/a	In all the administrative documents concerned, add the clause respecting the welfare of the animals used by 2020; in 2024, Training of all municipal staff in respect and animal welfare and Training municipal officers working in parks and woods on animal species present
n/aCC	n/a	Paris	Characterize the impacts of climate change on existing flora and fauna	n/a	n/a
n/acollab	n/a	Paris	Animate and develop the vegetalisons.paris.fr platform	n/a	Animate and develop the vegetalisons.paris.fr platform
n/aconflicts	n/a	Paris	Limit the implantation of disease-carrying animal species	n/a	n/a
n/adata	n/a	Paris	Develop specific studies on biodiversity in urban areas	% of the Paris area has been the subject of a diagnosis or biodiversity inventory	n/a
n/afarming/gardening	n/a	Paris	Develop vegetable streets and experiment with an edible street	n/a	At least one vegetable street by borough and an edible street on Parisian territory by 2020
n/afarming/gardening	n/a	Paris	Promote and develop urban agriculture and knowledge of the links between biodiversity and urban agriculture	hectares of urban agriculture in Paris	Write and publish a "biodiversity" agriculture guide to share good practices
n/afarming/gardening	n/a	Paris	Maximize the potential of hosting biodiversity in urban agriculture sites	n/a	n/a
n/afarming/gardening	n/a	Paris	Develop agri-ecology and urban permaculture projects	quantity of new sites dedicated to agro-ecology developed in Paris	2030: Paris capital of urban permaculture
n/afarming/gardening	n/a	Paris	Develop therapeutic gardens and vegetable gardens	n/a	2024: Creating a therapeutic garden in every Parisian district
n/aincentives	n/a	Paris	Publicize and apply the PLU's biodiversity opportunities and support applicants for planning permission	n/a	n/a
n/aincentives	n/a	Paris	Develop methods for monitoring project compensatory measures	n/a	2030: Biodiversity is a concern in all new municipal projects throughout the life of the project
n/aincentives	n/a	Paris	Sustainability of operations enabling Parisians to be actors of biodiversity	% of biodiversity enhancement projects are created by Parisians through the greening permit	n/a
n/aincentives	n/a	Paris	Identify the buildings that could be labeled "biodiversity" of the Parisian territory	n/a	n/a
n/aincentives	n/a	Paris	Define the construction program of public buildings labeled "biodiversity"	number of new buildings labelled "biodiversity" in Paris (public or private)	Label a public building "biodiversity" (borough hall or library or school ...) in Refuge LPO
n/aincentives	n/a	Paris	Conduct an analysis of the existing "biodiversity" labels of existing buildings to inform planning professionals	n/a	n/a
n/ainvasive	n/a	Paris	Develop specific action plans	n/a	n/a
n/aplanning	n/a	Paris	Develop an action plan for the House Sparrow and nesting birds	n/a	n/a
n/apollution	n/a	Paris	Support the transition from non-municipal green spaces to ecological management (no herbicides)	quantity of Paris gardens and cemeteries labeled "biodiversity"	n/a
n/apollution	n/a	Paris	Strengthen ecological management in the public space	% of green spaces (public and private) in Paris in ecological management	n/a
n/apollution	n/a	Paris	Encourage a change of outlook on ecological management	n/a	n/a
n/apollution	n/a	Paris	Encourage and accompany Parisians to natural gardening	n/a	n/a
n/aprod/cons	n/a	Paris	Train and sensitize buyers of the City to biodiversity	% of the City of Paris's markets include a clause and / or a criterion favorable to biodiversity	n/a
n/aprod/cons	n/a	Paris	Use the execution clauses and judgment criteria for biodiversity-related offers in the City's public order	% of the contracts awarded by the City of Paris' Purchasing and Purchasing Department include a clause and / or a criterion favorable to biodiversity	2024: Obligation for companies to use biobased materials in municipal programs
n/aprod/cons	n/a	Paris	Set up a watch on environmental and biodiversity labels	n/a	n/a
n/aprod/cons	n/a	Paris	Share the city's good practices in taking biodiversity into account in purchasing policy with public or private contractors	n/a	2020: Designation by the contract holder of a biodiversity reference for each public contract
n/asocio-economic	n/a	Paris	Strengthen the integration of biodiversity issues into the study and design phases of projects	n/a	n/a
n/asocio-economic	n/a	Paris	Develop a discussion on payments for the preservation of ecosystem services adapted to the Parisian territory	n/a	n/a
n/asocio-economic	n/a	Paris	Create a forum "Jobs of environment and biodiversity"	n/a	2024: Create the "Jobs of Environment and Biodiversity" forums in each borough
n/asocio-economic	n/a	Paris	Develop tourism activities to discover Parisian biodiversity	n/a	n/a
n/asocio-economic	n/a	Paris	Develop recreational services of Parisian biodiversity	n/a	Create a working group in partnership with Atout France, the French Tourism Development Agency, to initiate a website dedicated to eco-tourism
n/asocio-economic	n/a	Paris	Evaluate the global impact of nature in the city on health	n/a	2020: Set up a technical and operational monitoring unit for the prevention of new health risks; in 2024 Publish the assessment of the global impact of nature in the city on the health of Parisians
n/asocio-economic	n/a	Paris	Reduce sources of pollen allergenic	n/a	2020: Make an inventory of the sources of nuisances and set up monitoring protocols
1	SI	Sao Paulo	To create and implement buffer zones of Conservation Units and surrounding areas of Urban Parks.	n/a	n/a
1	SI	Sao Paulo	To reduce the loss of biodiversity habitat through the preservation of ecosystems and restoring degraded areas, watercourses, springs and fountains.	n/a	n/a
1	SI	Sao Paulo	To implement Management Plans and Handling Plans of the City’s Green Areas.	n/a	n/a
2	SI	Sao Paulo	To link protected areas by Conservation Units, Environmental Protected Areas, parks, public spaces AND urban tree planting to form corridors for biodiversity.	n/a	n/a
2	SI	Sao Paulo	To avoid inbreeding of wildlife through the creation and implantation of instruments for vegetation connectivity.	n/a	n/a
4	SI	Sao Paulo	To research native plant species with ornamental potential, and their interspecies relationships for planting in the city.	n/a	n/a
4	SI	Sao Paulo	To recover plant species occurring in the city and that have some degree of endangerment.	n/a	n/a
4	SI	Sao Paulo	To monitor the development of planted native species.	n/a	n/a
4	SI	Sao Paulo	To encourage and empower farmers and nursery owners to collect and market seeds and the commercial production of native species.	n/a	n/a
7	SI	Sao Paulo	To encourage and promote projects focused on restoring the biodiversity in freshwater ecosystems.	n/a	n/a
7	SI	Sao Paulo	To encourage and promote projects aimed at the recovery of native fauna.	n/a	n/a
7	SI	Sao Paulo	To promote the monitoring of water quality and diversity of flora and fauna from the freshwater ecosystem.	n/a	n/a
9	SI	Sao Paulo	To protect the natural vegetation physiognomies and priority areas for preservation, conservation and restoration of biodiversity.	n/a	n/a
9	SI	Sao Paulo	To encourage and facilitate the creation of Municipal Private Reserves of Natural Heritage.	n/a	n/a
10	SI	Sao Paulo	To encourage research that seeks means of controlling the spread of species considered invasive in priority areas for the conservation of the City.	n/a	n/a
10	SI	Sao Paulo	To monitor and control the fauna and flora species considered invasive in public areas and discourage their multiplication and reproduction in private nurseries.	n/a	n/a
10	SI	Sao Paulo	To regulate the production and trade of exotic plant species considered invasive.	n/a	n/a
12	SI	Sao Paulo	To increase the biodiverse vegetation coverage area in the city.	n/a	n/a
12	SI	Sao Paulo	To reduce the heat islands existent in the city through planting.	n/a	n/a
12	SI	Sao Paulo	To adapt the municipal legislation in order to have the predicted percentage of pervious areas in buildings over natural soil, without physical barriers, for the purpose of urban afforestation.	n/a	n/a
13	SI	Sao Paulo	To expand the program of creation and implementation of, parks, public spaces and green corridors.	n/a	n/a
13	SI	Sao Paulo	To encourage and promote planting of native plant species in the city parks and other municipal green areas.	n/a	n/a
13	SI	Sao Paulo	To develop a management plan specifically for aquatic environments in parks where there are ponds.	n/a	n/a
15	SI	Sao Paulo	To search for public and private resources for the implementation of actions related to the Municipal Biodiversity Strategies and Actions Plan.	n/a	n/a
16	SI	Sao Paulo	To promote projects directed to the implementation of the Municipal Biodiversity Strategies and Actions Plan of Sao Paulo City in all public edicts of the Special Fund for the Environment and Sustainable Development.	n/a	n/a
17	SI	Sao Paulo	To identify, characterize and map priority areas to the preservation, conservation and restoration of biodiversity, especially those in that endangered or endemic species occur.	n/a	n/a
17	SI	Sao Paulo	To create a Master Plan for Green Areas and Urban Forestry.	n/a	n/a
19	SI	Sao Paulo	To promote inter-institutional articulation for the insertion of biodiversity protection related issues to climate change discussions, through the Municipal Committee on Climate Change and Eco-economy.	n/a	n/a
20	SI	Sao Paulo	To disclose the results of studies and researches about biodiversity held in the city.	n/a	n/a
20	SI	Sao Paulo	To disclose the legal framework about biodiversity on the Biodiversity website of Secretariat for Environment as well as on other equipment from Secretariat for Health and Secretariat for Education.	n/a	n/a
20	SI	Sao Paulo	To release, every two years, the results of the implementation of the Municipal Biodiversity Strategies and Actions Plan of Sao Paulo City.	n/a	To release, every two years, the results of the implementation of the Municipal Biodiversity Strategies and Actions Plan of Sao Paulo City.
21	SI	Sao Paulo	To integrate the Secretariat for Environment systems, especially those managing information and data on biodiversity, and these with the systems used by Secretariat for Health.	n/a	n/a
21	SI	Sao Paulo	To give continuity in the Sao Paulo’s participation on the Local Action for Biodiversity (LAB) Project coordinated by the Local Governments for Sustainability (ICLEI) South Africa.	n/a	n/a
21	SI	Sao Paulo	To set agreements with public, private and non-governmental organizations at the national and international levels to implement actions related to the Municipal Biodiversity Strategies and Actions Plan.	n/a	n/a
22	SI	Sao Paulo	To encourage update courses for teachers of municipal and state public institutions and private schools about biodiversity, including the involved legal aspects.	n/a	n/a
22	SI	Sao Paulo	To encourage the inclusion of biodiversity into the agenda of municipal public schools.	n/a	n/a
23	SI	Sao Paulo	To promote courses about biodiversity for all types of public.	n/a	n/a
23	SI	Sao Paulo	To promote the publication of educational materials relating biodiversity to life and health quality of the population.	n/a	n/a
23	SI	Sao Paulo	To host and promote events related to biodiversity.	n/a	n/a
n/a	n/a	Sao Paulo	To expand the SISFAUNA (Fauna Information System) with information and data from medical records of treated animals.	n/a	To expand the SISFAUNA (Fauna Information System) with information and data from medical records of treated animals.
n/aecoservices	n/a	Sao Paulo	To promote and participate in the developing of methodology for valuing biodiversity in the city.	n/a	n/a
n/agreeninfrastructure	n/a	Sao Paulo	To encourage the implantation of green gardens, walls, roofs and sidewalks with native species.	n/a	n/a
n/anativespecies	n/a	Sao Paulo	To implement Action Plans for Wildlife Endangered Species that occur in the city, such as the cougar (Puma concolor capricornensis) and the southern-muriqui (Brachyteles arachnoides).	n/a	n/a
n/aagriculture	n/a	Sao Paulo	To promote actions that integrate biodiversity protection and protection of other natural resources and agriculture.	n/a	n/a
n/aagriculture	n/a	Sao Paulo	To encourage practices of agroecology and permaculture.	n/a	n/a
n/aawareness	n/a	Sao Paulo	To encourage the propagation of biodiversity related themes and city actions towards it in the media.	n/a	n/a
n/aCC	n/a	Sao Paulo	To encourage and promote research that relates biodiversity protection as a tool for tackling of climate changes and heat islands.	n/a	n/a
n/acollab	n/a	Sao Paulo	To map different vegetation types of the Municipality.	n/a	n/a
n/acollab	n/a	Sao Paulo	To disclose the lists of species that occur in the city.	n/a	n/a
n/acollab	n/a	Sao Paulo	To construct a georeferenced database with historical series about the biodiversity in Sao Paulo City.	n/a	To construct a georeferenced database with historical series about the biodiversity in Sao Paulo City.
n/acollab	n/a	Sao Paulo	To update and release georeferenced biodiversity data on the Biodiversity Portal of Sao Paulo City.	n/a	release georeferenced biodiversity data on the Biodiversity Portal of Sao Paulo City.
n/acollab	n/a	Sao Paulo	To deploy the SISHERB (Herbarium Information System).	n/a	To deploy the SISHERB (Herbarium Information System).
n/adata	n/a	Sao Paulo	To expand and encourage projects of inventories for fauna and flora.	n/a	n/a
n/adata	n/a	Sao Paulo	To rescue the historical records of biodiversity in Sao Paulo City.	n/a	n/a
n/adata	n/a	Sao Paulo	To encourage biogeographical studies with predictions of occurrence and increase of species associated with climate change.	n/a	n/a
n/adata	n/a	Sao Paulo	To conduct researches for the production and use of native ornamental species.	n/a	n/a
n/adata	n/a	Sao Paulo	To create incentives for researches aiming the sustainable use of Sao Paulo’s flora components.	n/a	n/a
n/aforestry	n/a	Sao Paulo	To increase the use of surveillance over legalized and certified wood.	n/a	n/a
n/aforestry	n/a	Sao Paulo	To reduce the irregular deforestation through surveillance and integrated educational actions.	n/a	n/a
n/aforestry	n/a	Sao Paulo	To stimulate the production of certified wood in the city.	n/a	n/a
n/agenetic	n/a	Sao Paulo	To promote the genetic diversity in green areas by creating a seed bank and a living collection of native plant species of the city.	n/a	n/a
n/aincentives	n/a	Sao Paulo	To review the municipal legislation about biodiversity and suggest adaptations related to the objectives of the Municipal Biodiversity Strategies and Actions Plan.	n/a	n/a
n/aincentives	n/a	Sao Paulo	To propose legal instruments and to establish guidelines and rules of procedures for managing and handling of flora and fauna.	n/a	n/a
n/aincentives	n/a	Sao Paulo	To develop a mandatory legal instrument of deployment of functional green areas for biodiversity in real estate ventures, as a mean of environmental compensation or through terms for adjustment of conduct.	n/a	n/a
n/aincentives	n/a	Sao Paulo	To insert in the Terms of Environmental Reference the mitigation or compensation for the wildlife in the impact evaluation on the biodiversity, caused by the installation of projects that are subject to environmental licensing, Terms of Environmental Compensation or.	n/a	n/a
n/aincentives	n/a	Sao Paulo	To add value to the loss of faunal biodiversity in the process of environmental licensing, Terms of Environmental Reference, Terms of Environmental Compensation and Terms for Adjustment of Conduct to address the compensation for projects or actions that aim the conservation the fauna or the protection of wildlife.	n/a	n/a
n/ainvasive	n/a	Sao Paulo	To develop legal instruments to regulate the production, transportation, storage, sale and planting of vegetal species considered invasive.	n/a	n/a
n/aplanning	n/a	Sao Paulo	To update and improve the indicators and sub-indicators related to biodiversity described in GEO City of Sao Paulo – 2004.	n/a	n/a
n/aplanning	n/a	Sao Paulo	To create a Program for Preservation and Protection of Sao Paulo’s Biodiversity for the implementation of Municipal Biodiversity Strategies and Actions Plan of Sao Paulo City and setting goals for 2015 and 2020.	n/a	n/a
n/aprod/cons	n/a	Sao Paulo	To increase the mandatory use of certified and legalized wood within the City.	n/a	n/a
n/asocio-economic	n/a	Sao Paulo	To conduct researches about the occurrence and distribution of diseases and zoonosis present in the wild fauna for control purposes.	n/a	n/a
n/asocio-economic	n/a	Sao Paulo	To increase the actions for epidemiological surveillance of diseases and zoonosis related to the wild fauna propitiated by extreme climatic events and climatic change.	n/a	n/a
n/asocio-economic	n/a	Sao Paulo	To encourage and promote researches and projects that insert biodiversity issues in the health care area.	n/a	n/a
n/asocio-economic	n/a	Sao Paulo	To promote the creation of indicators relating biodiversity protection to environmental health.	n/a	n/a
n/asocio-economic	n/a	Sao Paulo	To promote payment for environmental services provided by nature to society.	n/a	n/a
n/asocio-economic	n/a	Sao Paulo	To develop a legal instrument and create incentives for payment of environmental services provided by the nature.	n/a	n/a
n/asocio-economic	n/a	Sao Paulo	To encourage the creation of economic alternatives for the population residing in the surroundings of Conservation Units, in order to prevent the extraction and illegal trade of flora and fauna and to improve the life quality of local residents.	n/a	n/a
n/atrade	n/a	Sao Paulo	To intensify actions to inspect crimes involving the illegal capture and commerce of wild animals.	n/a	n/a
n/atrade	n/a	Sao Paulo	To create a system for registration of production and trade of products and sub-products from flora and fauna in the municipality.	n/a	n/a
n/atrade	n/a	Sao Paulo	To equip and increase the training of the Environmental Municipal Civil Guard to operate in tackling the collection, capture and illegal trade of flora and fauna.	n/a	n/a
1	SI	Sapporo	We will promote the conservation of grassland environments and prevention of wetlands by collaborating with various main parties such as cutting and cutting intruding trees,	n/a	n/a
1	SI	Sapporo	waterside conservation and restoration.	n/a	n/a
1	SI	Sapporo	City • Conserve water environment by cleaning, mowing, etc. in cooperation with activity groups and businesses. [River river beautification activity support system, adapt program, etc.]	n/a	n/a
1	SI	Sapporo	Promote the creation of multi-natural rivers	n/a	n/a
2	SI	Sapporo	Ensuring the continuity of wildlife habitats	n/a	n/a
4	SI	Sapporo	In collaboration with local governments, activity groups, and businesses, we will nurture seedlings and plant trees using native tree species collected locally	n/a	n/a
9	SI	Sapporo	cooperating with related organizations on the conservation and development of forests in the south, which provide a variety of ecosystem services that support water resources	n/a	n/a
9	SI	Sapporo	preserving and managing surrounding riverside and windbreak forests	n/a	n/a
10	SI	Sapporo	Conserve and create a breathing environment for woody plants, such as cutting and pruning, in collaboration with cities, activity groups, and businesses. [Afforestation and undergrowth cutting of urban environmental forests by forest volunteers, exotic species removal work by zoo forest volunteers, etc.]	n/a	n/a
13	SI	Sapporo	sustainably preserve the greenery and waterfront environment.	n/a	n/a
13	SI	Sapporo	Forests will be used as a field to conduct nature observation meetings and environmental education to deepen the understanding of forest ecosystems that are maintained by human intervention. [Natural observation event at Shirahatayama Sapporo Fureai no Mori, mini tour “volunteer walk time” by volunteers in the zoo forest]	n/a	n/a
13	SI	Sapporo	Field observation sessions and environmental education are conducted using grasslands, wetlands and windbreaks as a field to deepen the understanding of ecosystem linkages and grassland creatures. [Enlightenment activities by NPO Nago activity groups and businesses]	n/a	n/a
13	SI	Sapporo	Create opportunities to get close to the city rivers by improving the waterfront environment such as green areas and walking paths,	n/a	n/a
14	SI	Sapporo	Deepen the understanding of living creatures through management, conservation, and observation of familiar ecosystems in urban areas. [Environmental education and nature observation using biotops in schools and parks, etc.]	n/a	n/a
14	SI	Sapporo	Through the observation of living creatures and painting / photo contests, we will recreate the charm of the city and create opportunities to share information. [Green picture contest for elementary and junior high school students, green and flower photo contests on the theme of parks and green spaces in the city]	n/a	n/a
16	SI	Sapporo	Engage in symbolic conservation activities in the city that enhance the attractiveness of the region and enhance the added value of tourism resources. [Efforts made by NPO Nago activity groups and business operators, (tentative) Machinaka creature activities general business (new business)]	n/a	Engage in symbolic conservation activities in the city that enhance the attractiveness of the region and enhance the added value of tourism resources. [Efforts made by NPO Nago activity groups and business operators, (tentative) Machinaka creature activities general business (new business)]
16	SI	Sapporo	Implementation of proposal projects related to biodiversity such as NPOs	n/a	n/a
19	SI	Sapporo	n/a	Percentage of cities that participate in or are engaged in biodiversity conservation activities	n/a
19	SI	Sapporo	n/a	Percentage of cities that are in direct contact with each other	n/a
21	SI	Sapporo	Creating a basic concept for building a biodiversity activity network	n/a	n/a
21	SI	Sapporo	Promote the construction of a biodiversity activity base network	n/a	n/a
21	SI	Sapporo	n/a	Percentage of businesses that participate in or are engaged in biodiversity conservation activities	n/a
22	SI	Sapporo	Forest environmental education at schools (participation in “forest learning from local forests” hosted by the Ishikari Regional Forest Environmental Conservation Center, Hokkaido Forestry Bureau, etc.)	n/a	n/a
23	SI	Sapporo	Forests, marshlands and lakes are used as fields to conduct nature observation meetings and environmental education,	n/a	n/a
23	SI	Sapporo	deepen understanding of biodiversity conservation	n/a	n/a
23	SI	Sapporo	stepping on the use of natural manners for people visiting national parks and forest areas	n/a	n/a
23	SI	Sapporo	providing river observation sessions	n/a	n/a
23	SI	Sapporo	experiencing river activities	n/a	n/a
23	SI	Sapporo	n/a	Understanding of biodiversity * Proportion of people who know the meaning	n/a
n/anativespecies	n/a	Sapporo	n/a	Status of indicator species in major habitats and habitats	n/a
n/aagriculture	n/a	Sapporo	aim to preserve agricultural land.	n/a	n/a
n/aagriculture	n/a	Sapporo	Reduce the burden on the environment by conducting test surveys for promoting environmentally friendly agriculture and promoting the spread of agricultural chemical and chemical fertilizer reduction technologies to farmers. [Sapporo Tetsuko Certification (p65), Technology Development at Agricultural Support Center, etc.]	n/a	n/a
n/acollab	n/a	Sapporo	Creating biodiversity maps	n/a	Creating biodiversity maps
n/adata	n/a	Sapporo	Setting of bases and indicator types that represent regional characteristics	n/a	n/a
n/afarming/gardening	n/a	Sapporo	Utilize idle farmland near suburban areas, and create places and opportunities for experiencing the stubbornness, even if you are in touch with the city. [Activities for city farms, creation of opportunities to interact with nature and agriculture at the Saproland Satoland (agricultural experience exchange facility), etc.]	n/a	n/a
n/agenetic	n/a	Sapporo	maintaining genetic exchanges	n/a	n/a
n/aplanning	n/a	Sapporo	monitor the water quality after river improvement and the restoration of river creatures.	n/a	n/a
n/aplanning	n/a	Sapporo	Implementation of monitoring	n/a	n/a
n/aprod/cons	n/a	Sapporo	Prevents natural destruction due to dumping of dust	n/a	n/a
n/aprod/cons	n/a	Sapporo	We will promote the consumption expansion of agricultural products in the city by promoting local production for local consumption through wide-area cooperation	n/a	n/a
n/aprod/cons	n/a	Sapporo	n/a	Promoting the use of local production for local consumption	n/a
n/aprod/cons	n/a	Sapporo	n/a	Promoting the use of environmentally friendly products	n/a
n/aprod/cons	n/a	Sapporo	n/a	Promoting considerations for the procurement of raw materials by business operators	n/a
1	SI	Shanghai	Promote the construction of artificial green lands, forestlands and wetlands	n/a	n/a
1	SI	Shanghai	Launch damaged ecological system repair and functional recovery	n/a	n/a
2	SI	Shanghai	Promote the construction of urban ecological space network	n/a	n/a
10	SI	Shanghai	Construct alien introduction management, monitoring and early warning system	n/a	n/a
10	SI	Shanghai	Promote research on technologies to control main invasive species	n/a	n/a
16	SI	Shanghai	Comprehensively carry out ecological demonstration construction work	n/a	n/a
19	SI	Shanghai	Improve the biodiversity protection coordination mechanism	n/a	n/a
20	SI	Shanghai	Promote civil society cooperation and international communication	n/a	n/a
23	SI	Shanghai	Strengthen biodiversity outreach awareness and public participation	n/a	n/a
n/anativespecies	n/a	Shanghai	Make biodiversity survey and catalog in the key areas	n/a	n/a
n/anativespecies	n/a	Shanghai	focus on species protection, increase protection of their habitats	% of the city's wildlife with effective protection	n/a
n/aCC	n/a	Shanghai	Research on the impact of human activity and climate change on the ecological environment in Yangtze river estuary	n/a	n/a
n/acollab	n/a	Shanghai	Build online integrated control platform	n/a	Build online integrated control platform
n/adata	n/a	Shanghai	Conduct ecological environment monitoring survey all over the city	n/a	n/a
n/adata	n/a	Shanghai	Establish ecological early­ warning monitoring network and follow ­up assessment system	n/a	n/a
n/aplanning	n/a	Shanghai	Improve management standards of natural protected areas	n/a	n/a
n/asocio-economic	n/a	Shanghai	Develop ecological compensation policy for ecological sensitive area	n/a	n/a
1	SI	Singapore	Rehabilitate areas that have previously been degraded	n/a	n/a
1	SI	Singapore	n/a	% remaining natural areas	n/a
1	SI	Singapore	n/a	number of parks with enhanced or restored natural ecosystems	n/a
1	SI	Singapore	incorporate design elements that are suitable for coastal substrates	number of coastal habitats restored and enhanced	n/a
1	SI	Singapore	n/a	trees and shrubs will be planted across the nature parks and nature reserves as part of the Forest Restoration Action Plan 2019-2029	n/a
2	SI	Singapore	Extend green corridors to counter fragmentation	n/a	n/a
9	SI	Singapore	n/a	% remaining natural areas of coastal, freshwater, and marine areas	n/a
9	SI	Singapore	n/a	area of park connectors and Nature Ways to enhance ecological connectivity	n/a
10	SI	Singapore	By 2020, a potentially invasive alien species list for Singapore will be compiled	n/a	By 2020, a potentially invasive alien species list for Singapore will be compiled
13	SI	Singapore	Utilise parks for ex-situ conservation and to house or re-create ecosystems that have been lost	n/a	n/a
19	SI	Singapore	Apply science and ecological principles into land use planning	n/a	n/a
20	SI	Singapore	Promote volunteerism through biodiversity interest groups	n/a	n/a
20	SI	Singapore	Encourage active participation in the stewardship of the environment for all sectors	n/a	n/a
21	SI	Singapore	Promote partnerships with regional and international organisations, in particular the ASEAN Centre for Biodiversity and the Secretariat of the Convention on Biological Diversity, as an indication of our commitment to biodiversity conservation at the global level	n/a	n/a
21	SI	Singapore	n/a	number of public and private organisations that participate in biodiversity conservation activities	n/a
22	SI	Singapore	Incorporate elements of biodiversity conservation into the curricula of all levels of education	n/a	n/a
23	SI	Singapore	Increase appreciation, awareness and understanding of Singaporeans for nature through public seminars, road shows and events	n/a	n/a
n/anativespecies	n/a	Singapore	Implement species conservation and recovery programmes	n/a	n/a
n/anativespecies	n/a	Singapore	n/a	number of established populations of locally endangered species in a number of new habitats	n/a
n/aawareness	n/a	Singapore	n/a	total number of citizen scientists	n/a
n/aCC	n/a	Singapore	Assess and enhance Singapore’s resilience to climate change through the development of climate change adaptation strategies across multiple government agencies	n/a	n/a
n/aCC	n/a	Singapore	Report on the accounting of carbon stock and carbon flux in vegetation and land use every 2 years	reporting frequency	n/a
n/acollab	n/a	Singapore	Develop and maintain a central information portal on biodiversity to facilitate more informed decision-making	n/a	Develop and maintain a central information portal on biodiversity to facilitate more informed decision-making
n/acollab	n/a	Singapore	Maintain a list of species with their conservation status (red data list)	n/a	n/a
n/acollab	n/a	Singapore	Compile case studies on and assess best practices that have been implemented	n/a	n/a
n/acollab	n/a	Singapore	By 2020, Singapore will put in place an updated national database system with biodiversity related information to be used to aid decision making within government and sharing of biodiversity information with the public	n/a	By 2020, Singapore will put in place an updated national database system with biodiversity related information to be used to aid decision making within government and sharing of biodiversity information with the public
n/adata	n/a	Singapore	Enhance biodiversity assessment capabilities	n/a	n/a
n/adata	n/a	Singapore	Encourage and facilitate research, in particular on ecosystem and species-specific biodiversity conservation, the interactions between the biological components and their physical environment, biodiversity valuation studies and the impact of climate change on biodiversity	n/a	n/a
n/adata	n/a	Singapore	Monitor the health of ecosystems and species as part of the management process	n/a	n/a
n/aplanning	n/a	Singapore	By 2019, Singapore has updated the National Biodiversity Strategy and Action Plan (NBSAP, 2009) to include national targets to guide its efforts in biodiversity conservation in the country	n/a	By 2019, Singapore has updated the National Biodiversity Strategy and Action Plan (NBSAP, 2009) to include national targets to guide its efforts in biodiversity conservation in the country
n/apollution	n/a	Singapore	n/a	annual mean of PM2.5	n/a
n/apollution	n/a	Singapore	n/a	ambient SO levels annual mean	n/a
n/apollution	n/a	Singapore	n/a	ambient SO levels at 24-hour mean	n/a
n/aprod/cons	n/a	Singapore	n/a	recycling rate overall	n/a
n/asocio-economic	n/a	Singapore	Incorporate biodiversity conservation considerations, including integrated coastal management principles, into existing administrative processes	n/a	n/a
n/atrade	n/a	Singapore	Strengthen the current processes on access and benefit sharing, to ensure that biodiversity conservation is considered when granting access to Singapore’s natural genetic resources.	n/a	n/a
n/atrade	n/a	Singapore	By 2020, preliminary policy and guideline on Access and Benefit Sharing	n/a	By 2020, preliminary policy and guideline on Access and Benefit Sharing
1	SI	Sydney	n/a	Area of naturally occurring vegetation maintained or increased from 2012 baseline of 2.7 hectares by 2023	n/a
1	SI	Sydney	n/a	Naturally occurring vegetation in good condition by 2023	n/a
1	SI	Sydney	n/a	Area of bush restoration sites increased by 100 per cent from 2012 baseline of 4.2 hectares by 2023	n/a
1	SI	Sydney	n/a	n/a	Bush restoration sites characterised by well-established, structurally complex vegetation, free of weeds by 2023
1	SI	Sydney	n/a	Representative patches of at least three likely original vegetation communities established by 2024	n/a
2	SI	Sydney	n/a	number of habitat features for priority fauna species established along potential habitat linkages by 2023	n/a
2	SI	Sydney	Include understorey planting where possible in in-road tree plantings	n/a	n/a
2	SI	Sydney	Refer to the Potential Habitat Linkages map (Figure 17) in the relevant section of the DCP and Landscape Code, and provide a copy on the City’s website	n/a	n/a
4	SI	Sydney	Maximise diversity of street plantings	n/a	n/a
4	SI	Sydney	Encourage environmental weed trees to be removed from private property and replaced with suitable alternatives through the DCP and Urban Forest Strategy	n/a	n/a
10	SI	Sydney	Advocate for declaration of Chinese Hackberry as a noxious weed	n/a	n/a
13	SI	Sydney	Implement an annual bush restoration and habitat enhancement program in City-managed parks and streetscapes	n/a	n/a
13	SI	Sydney	Strategically place indigenous trees removed due to failure or other reasons within parks to provide ground-level habitat features	n/a	n/a
13	SI	Sydney	Encourage community gardens to incorporate habitat features	n/a	n/a
15	SI	Sydney	Continue to provide grants for biodiversity-related projects	n/a	n/a
16	SI	Sydney	Establish a demonstration habitat garden	n/a	Establish a demonstration habitat garden
19	SI	Sydney	Incorporate habitat planting principles and fauna habitat enhancements into landscaping associated with park and streetscape upgrades	n/a	n/a
19	SI	Sydney	Incorporate requirements of BRMP into all future park and streetscape maintenance contracts	n/a	n/a
19	SI	Sydney	Consider relevant principles of this Plan, and the Habitat Creation Guide in particular, in the preparation of the Landscape Code	n/a	n/a
19	SI	Sydney	Add a layer based on the Potential Habitat Linkages map (Figure 17) to the City’s mapping tool, and update as required	n/a	n/a
19	SI	Sydney	Prepare ecological assessment guidelines for proposed developments	n/a	n/a
19	SI	Sydney	Brief all relevant City units on the contents of this Plan	n/a	n/a
19	SI	Sydney	Prepare and implement an ecological induction process for new staff and contractors	n/a	n/a
19	SI	Sydney	Include regular biodiversity-related stories in the City’s weekly internal email newsletter	n/a	n/a
19	SI	Sydney	Brief other land managers on this Plan	n/a	n/a
19	SI	Sydney	Establish partnerships/collaborate with other land managers	n/a	n/a
19	SI	Sydney	Collaborate with the NSW Office of Environment and Heritage	n/a	n/a
20	SI	Sydney	Support existing volunteer bush restoration groups	n/a	n/a
20	SI	Sydney	Encourage new volunteer bush restoration groups	n/a	n/a
21	SI	Sydney	Collaborate with research institutions and non-government organisations	n/a	n/a
22	SI	Sydney	Establish school program	n/a	n/a
23	SI	Sydney	Promote biodiversity through the Green Villages program	n/a	n/a
23	SI	Sydney	Encourage community participation in annual bird surveys	n/a	n/a
23	SI	Sydney	Establish annual habitat creation competition	n/a	Establish annual habitat creation competition
23	SI	Sydney	Continue to hold annual community planting events	n/a	n/a
23	SI	Sydney	Develop biodiversity-themed display materials for events	n/a	n/a
23	SI	Sydney	Investigate potential for annual volunteer planting weekend in rural NSW	n/a	n/a
23	SI	Sydney	Encourage biodiversity-themed public art installations	n/a	n/a
23	SI	Sydney	Provide information about nuisance fauna to City residents	n/a	n/a
n/a	n/a	Sydney	Install fencing at strategic locations to reduce disturbance to habitats from dogs and park users	n/a	n/a
n/a	n/a	Sydney	Minimise lightspill where new lighting is required in/near habitat areas	n/a	n/a
n/a	n/a	Sydney	Incorporate information about responsible pet management in and around habitat areas into existing dog obedience training courses, companion animal fact sheets and the City’s website	n/a	n/a
n/anativespecies	n/a	Sydney	n/a	Indigenous fauna species diversity maintained or increased by 2023 based on 2012 baseline	n/a
n/anativespecies	n/a	Sydney	n/a	Priority fauna species recorded in number of locations and in numbers compared to 2012 baseline by 2023	n/a
n/aawareness	n/a	Sydney	Produce a user-friendly Habitat Creation Guide for the LGA	n/a	n/a
n/aawareness	n/a	Sydney	Investigate permanent interpretive signage at City-managed priority sites	n/a	n/a
n/acapacity	n/a	Sydney	Appoint a qualified and experienced bush regeneration specialist to the City’s park and streetscape maintenance team	n/a	n/a
n/acapacity	n/a	Sydney	Provide training in best practice bush regeneration and biodiversity management techniques to existing park and streetscape maintenance staff	n/a	n/a
n/acollab	n/a	Sydney	Establish an online fauna sighting database	n/a	Establish an online fauna sighting database
n/adata	n/a	Sydney	Undertake trials of indigenous tree species that have recognised habitat value for priority fauna species for suitability as street trees	n/a	n/a
n/afarming/gardening	n/a	Sydney	Investigate potential for locally-indigenous plant production as part of the proposed City Farm	n/a	n/a
n/aplanning	n/a	Sydney	Prepare and implement a Bush Restoration Management Plan (BRMP)	n/a	n/a
1	SI	Yokohama	Forest development using forest creation guidelines, etc.	forest sites with maintenance management plan	formulate a “maintenance management plan” for each forest
1	SI	Yokohama	Improving disaster prevention and safety in consideration of biodiversity	locations with artifical slope reinforcement	n/a
1	SI	Yokohama	Making a multi-natural river	n/a	n/a
1	SI	Yokohama	Bustling with green flowers in the coastal area of the city	n/a	n/a
1	SI	Yokohama	Creating symbolic greenery through the creation of public land	Locations of green implementation in areas that lack green areas	n/a
4	SI	Yokohama	Consideration of tree species in street trees	number of trees	n/a
7	SI	Yokohama	Creating a place to cultivate a variety of creatures (creating rivers where Ayu goes up) “Priority Appeal 4”	n/a	Development of Yuiko River model plan
7	SI	Yokohama	Keihin Coastal Sea Creation “Priority Appeal 4”	n/a	n/a
7	SI	Yokohama	“Important Appeal 4” for creating sea in the coastal area of the city	n/a	Sea urchin and water purification events held
9	SI	Yokohama	Designated expansion and purchase by the city through the green space conservation system	hectares designated by the green space conservation system	n/a
9	SI	Yokohama	Protection and development of designated and registered cultural properties	n/a	n/a
10	SI	Yokohama	Measures against damage caused by raccoon and Thai squirrel	Number of squirrels and raccoons captured	n/a
11	SI	Yokohama	Promotion of rainwater infiltration and storage in residential land	Number of rainwater subsidies for tanks and leaks	n/a
12	SI	Yokohama	Subsidy for greening in private land	Grants for greening activities by public	n/a
12	SI	Yokohama	Promotion of tree planting to public space in Minato Mirai 21 central district	n/a	n/a
13	SI	Yokohama	Disseminating information about forests	n/a	Guide map creation: Created for newly designated citizen forests, etc.
13	SI	Yokohama	New establishment and redevelopment of attractive parks	Number of new and redevelopment parks.	n/a
13	SI	Yokohama	Development of creature experience facilities inhabiting Yokohama "Priority Appeal 3"	n/a	New "biodiversity experience" facility at the zoo
13	SI	Yokohama	Park maintenance in consideration of biodiversity	n/a	n/a
13	SI	Yokohama	Promotion of adaptive management in the park	n/a	n/a
13	SI	Yokohama	Former park utilization of the former Koshiba oil storage facility "Priority Appeal 3"	n/a	new “Environmental Experience Park"
13	SI	Yokohama	Establishment of waterside base	Number of waterside areas	n/a
14	SI	Yokohama	In biodiversity YES! “Key Appeal 1”	Number of participants	n/a
14	SI	Yokohama	Promotion of nature experience activities	n/a	Outdoor activities
14	SI	Yokohama	Creating greenery at nursery schools, kindergartens and elementary and junior high schools	Number of school greening locations	n/a
16	SI	Yokohama	Creating the future of Isekami Pond to protect the biodiversity of Segami Pond. "Priority Appeal 3"	n/a	n/a
16	SI	Yokohama	Community green town development	Number of districts with promotion activities	n/a
16	SI	Yokohama	Creating and managing greenery in public facilities and public land	number of Implemented green projects in visible public places	n/a
16	SI	Yokohama	Promotion of Minato Mirai 2050 Project	n/a	n/a
18	SI	Yokohama	Environmental education at zoos	Number of education projects	n/a
18	SI	Yokohama	Promotion of enlightenment about familiar animals, sick and sick animals	Number of lectures	Designation of the animal hospital in the park as the Wildlife Disease and Wildlife Conservation Center
19	SI	Yokohama	Park protection society. Collaboration with the Waterside Protection Society	Number of organizations supported and distance traveled on water	n/a
19	SI	Yokohama	Reflection in Yokohama City ISO Environmental Management System	n/a	n/a
20	SI	Yokohama	Support for activity groups. “Key Appeal 1”	n/a	n/a
20	SI	Yokohama	Support for forest creation activity groups	Support for a park protection society that is active in a total of 40 groups and parks in the park:	n/a
21	SI	Yokohama	Collaboration / Exchange Platform Creation “Priority Appeal 1”	n/a	n/a
21	SI	Yokohama	Reinforcement of the activities that support the forest “Priority Appeal 3”	n/a	Create an activity group and information exchange
21	SI	Yokohama	Promoting the enhancement and strengthening of the coordination function of “Yokohama Naganari Forest” “Priority Appeal 3”	n/a	n/a
21	SI	Yokohama	Sea fishing around Nojima coast, Kanazawa-ku Priority appeal 4	n/a	survey of organisms near Kanazawa Bay
21	SI	Yokohama	“Important Appeal 4” for creating sea in the Hakuho district of Kanazawa-ku	n/a	n/a
21	SI	Yokohama	Publicity of corporate environmental action "Priority Appeal 1"	n/a	n/a
21	SI	Yokohama	Communication with companies	n/a	n/a
21	SI	Yokohama	Joint research through industry-academia-government collaboration	n/a	n/a
22	SI	Yokohama	Advanced environmental education. Support for schools	n/a	n/a
22	SI	Yokohama	Promotion of survey of creatures with citizen participation “Priority Appeal 2”	n/a	n/a
23	SI	Yokohama	Publicity of familiar natural environment	n/a	n/a
23	SI	Yokohama	Publicity and enlightenment for the practice of environmental behavior “Priority Appeal 1”	n/a	n/a
23	SI	Yokohama	"Yokohama Naganari Forest" "Kokoro Eco Rhythm" "Key Appeal 3"	n/a	n/a
23	SI	Yokohama	Activating experience fields-Yokohama Forest Puguchi-"Priority Appeal 3"	n/a	n/a
23	SI	Yokohama	Creating forest fun	Number of Events	n/a
23	SI	Yokohama	Support for leaders involved in environmental education “Priority Appeal 1”	n/a	n/a
23	SI	Yokohama	Promotion of collaboration with a wide range of fields "Priority Appeal 1"	n/a	n/a
23	SI	Yokohama	Public awareness about alien species	n/a	n/a
23	SI	Yokohama	Promotion of environmental initiatives at Excite Yokohama 22	n/a	n/a
n/aagriculture	n/a	Yokohama	Expansion of opportunities for local production for local consumption	Number of cases supported	n/a
n/aagriculture	n/a	Yokohama	Cooperation with citizens and companies (promotion of local production for local consumption)	Collaborations with companies	n/a
n/aawareness	n/a	Yokohama	Publicity of the Yato environment that citizens want to protect and communicate "Important Appeal 1"	n/a	n/a
n/acapacity	n/a	Yokohama	Human resource development for forest creation	n/a	n/a
n/aCC	n/a	Yokohama	Promotion of Yokohama Bull's best-in-class business	n/a	n/a
n/acollab	n/a	Yokohama	Centralization of biological research data (construction of data bank) “Priority Appeal 2”	n/a	Public data bank of biological surveys
n/afarming/gardening	n/a	Yokohama	Establishment of farms to meet various citizen needs	hectares of experiential farms	n/a
n/afarming/gardening	n/a	Yokohama	Promotion of initiatives that help citizens enjoy and support agriculture	Number of courses, tours and agreements	n/a
n/afarming/gardening	n/a	Yokohama	Paddy conservation	Hectares under conservation program and number of water sources secured	n/a
n/afarming/gardening	n/a	Yokohama	Supporting efforts to maintain a good agricultural landscape	Area of well-maintained farmland, districts with waterway function maintained, locations with measures to block sediment discharge	n/a
n/agenetic	n/a	Yokohama	International efforts to conserve rare animals and international contributions	n/a	n/a
n/agenetic	n/a	Yokohama	Efforts to preserve rare animals inhabiting Yokohama city and Japan	n/a	n/a
n/agenetic	n/a	Yokohama	Promote research on the conservation of rare animals	Number of research projects conducted	secure storage of genetic materials
n/aincentives	n/a	Yokohama	Management of rivers and rainwater control ponds considering biodiversity	n/a	n/a
n/aincentives	n/a	Yokohama	Consideration of conservation according to regional characteristics “Priority Appeal 5”	n/a	n/a
n/aplanning	n/a	Yokohama	Biological Habitat Monitoring Survey “Priority Appeal 2”	n/a	Annual biological surveys
n/aprod/cons	n/a	Yokohama	Enlightenment of consumer behavior in consideration of biodiversity. “Key Appeal 1”	n/a	n/a
n/asocio-economic	n/a	Yokohama	Active use of the Yato environment by crossing the agency “Priority Appeal 1”	n/a	n/a
1	SI	Toronto	Action 7. Develop best practice guidelines for buffers adjacent to major new developments.	n/a	Guidelines will address elements such as native planting species, width of buffer and location of trails.
1	SI	Toronto	Action 9 Identify opportunities and priority sites for restoration.	n/a	n/a
1	SI	Toronto	Action 11. Expand communication about management of terrestrial invasive vegetation and planting of native species.	n/a	Messages and educational materials to promote the use of native plant materials and discourage the planting of invasive species
[truncated: 341 more rows]

## Sheet: Metadata
Variable	Values	Definition
n/a	n/a	element could not be classified under an SI indicator and topics were instead derived inductively
	SI	element could be classified under an SI indicator
SI		Topic - either SI indicator or derived topic defined below
	1	1.Proportion of natural areas in the city
	2	2.Connectivity measures
	n/a3to8	Species counts in general
	3	3.Native Biodiversity in Built Up Areas (Bird Species or nests)
	4	Vascular Plant Species
	5	Bird Species
	6	Butterfly species
	6.5	Terrestrial invertebrate species
	7	Fish and marine species
	8	8.Change in Number of Species (any other taxonomic group selected by the city)
	8.1	Mammal species
	8.2	Amphibian and reptile species
	8.3	Fungi species
	9	9.Proportion of Protected Natural Areas
	10	10.Proportion of Invasive Alien Species
	n/a11to14	Ecosystem services in general
	11	11.Regulation of Quantity of Water
	12	12.Climate Regulation: Carbon Storage and Cooling Effect of Vegetation
	13	13.Recreation and Education: Area of Parks with Natural Areas
	14	14.Recreation and Education: Number of Formal Education Visits per Child Below 16 Years to Parks with Natural Areas per Year
	15	15.Budget Allocated to Biodiversity
	16	16.Number of Biodiversity Projects Implemented by the City Annually
	17	17.Existence of Local Biodiversity Strategy and Action Plan
	18	18.Institutional Capacity: Number of Biodiversity Related Functions
	19	19.Institutional Capacity: Number of City or Local Government Agencies Involved in Inter-agency Co-operation Pertaining to Biodiversity Matters
	20	20.Participation and Partnership: Existence of Formal or Informal Public Consultation Process
	21	21.Participation and Partnership: Number of Agencies/Private Companies/NGOs/Academic Institutions/International Organisations with which the City is Partnering in Biodiversity Activities, Projects and Programmes
	22	22.Education and Awareness: Is Biodiversity or Nature Awareness Included in the School Curriculum
	23	23.Education and Awareness: Number of Outreach or Public Awareness Events Held in the City per Year
	n/aagriculture	agriculture
	n/aawareness	raising public awareness
	n/acapacity	increasing governmental capacity
	n/aCC	climate change in general
	n/acollab	collaboration
	n/aconflicts	wildlife conflicts
	n/adata	data gathering
	n/afarming/gardening	farming and gardening
	n/aforestry	forestry
	n/agenetic	genetic diversity
	n/agreeninfrastructure	Green roofs and walls
	n/aincentives	incentives for private or public actions
	n/ainvasive	invasive species control measures
	n/aplanning	planning activities
	n/apollution	pollution controls
	n/aprod/cons	production and consumption
	n/asocio-economic	socio-economic topics
	n/aTEK	traditional ecological knowledge
	n/atrade	international trade
	n/a	other
